# Supplementary material for: 2-[(4-Bromo­phen­yl)imino­meth­yl]-3,5-dimethoxy­phenol
Source: Acta Crystallogr Sect E Struct Rep Online. 2009 Mar 31;65(Pt 4):o934. doi: 10.1107/S1600536809011416 (PMC2968797; doi:10.1107/S1600536809011416)
Supplement: Supplementary file 1 [file e-65-0o934-sup1.cif]

##############################################################################
###                                                                        ###
###        Electronic paper (Acta Crystallographica Section E)             ###
###                                                                        ###
##############################################################################
#                                                                            #
# This CIF contains the data in a paper accepted for publication in Acta     #
# Crystallographica Section E. It conforms to the requirements of Notes      #
# for Authors for Section E, and has been peer reviewed under the auspices   #
# of the IUCr Commission on Journals.                                        #
#                                                                            #
# Full details of the Crystallographic Information File format               #
# are given in the paper "The Crystallographic Information File (CIF):       #
# a New Standard Archive File for Crystallography" by S. R. Hall, F. H.      #
# Allen and I. D. Brown [Acta Cryst. (1991), A47, 655-685].                  #
#                                                                            #
# The current version of the core CIF dictionary is obtainable from          #
# ftp://ftp.iucr.org/pub/cif_core.dic. The current version number is 2.4.    #
#                                                                            #
# Software is freely available for graphical display of the structure(s) in  #
# this CIF.  For information consult the CIF home page http://www.iucr.org/  #
# cif/home.html                                                              #
#                                                                            #
# This file may be used for bona fide research purposes within the           #
# scientific community so long as proper attribution is given to the journal # 
# article from which it was obtained.                                        #
#                                                                            #
##############################################################################
                                             
data_I
_audit_creation_method     SHELXL-97
_chemical_name_systematic
;
2-[(4-Bromophenyl)iminomethyl]-3,5-dimethoxyphenol
;
_chemical_name_common     ?
_chemical_formula_moiety     'C15 H14 Br N O3'
_chemical_formula_sum     'C15 H14 Br N O3'
_chemical_formula_iupac     'C15 H14 Br N O3'
_chemical_formula_weight     336.18
_chemical_melting_point     ?
_symmetry_cell_setting     triclinic
_symmetry_space_group_name_H-M     'P -1'
_symmetry_space_group_name_Hall     '-P 1'
loop_
    _symmetry_equiv_pos_as_xyz
    'x, y, z'
    '-x, -y, -z'
_cell_length_a     8.2655(5)
_cell_length_b     9.7305(6)
_cell_length_c     18.3806(11)
_cell_angle_alpha     97.177(5)
_cell_angle_beta     92.796(5)
_cell_angle_gamma     106.214(5)
_cell_volume     1402.94(15)
_cell_formula_units_Z     4
_cell_measurement_reflns_used     26370
_cell_measurement_theta_min     2.20
_cell_measurement_theta_max     29.80
_cell_measurement_temperature     296(2)
_exptl_crystal_description     'plate'
_exptl_crystal_colour     'yellow'
_exptl_crystal_size_max     0.670
_exptl_crystal_size_mid     0.380
_exptl_crystal_size_min     0.090
_exptl_crystal_density_diffrn     1.592
_exptl_crystal_density_meas     ?
_exptl_crystal_density_method     'not measured'
_exptl_crystal_F_000     680
_exptl_absorpt_coefficient_mu     2.936
_exptl_absorpt_correction_type     integration
_exptl_absorpt_process_details     '(X-RED; Stoe & Cie, 2002)'
_exptl_absorpt_correction_T_min     0.4214
_exptl_absorpt_correction_T_max     0.8393
_exptl_special_details
;
360 frames, detector distance = 100 mm
;
_diffrn_ambient_temperature     296(2)
_diffrn_radiation_type     MoK\a
_diffrn_radiation_wavelength     0.71073
_diffrn_radiation_source     'fine-focus sealed tube'
_diffrn_radiation_monochromator     'plane graphite'
_diffrn_measurement_device_type     'Stoe IPDS-2'
_diffrn_measurement_method     'rotation method'
_diffrn_detector_area_resol_mean     6.67
_diffrn_reflns_number     20096
_diffrn_reflns_av_R_equivalents     0.0801
_diffrn_reflns_av_sigmaI/netI     0.0606
_diffrn_reflns_theta_min     2.20
_diffrn_reflns_theta_max     26.00
_diffrn_reflns_theta_full     26.00
_diffrn_measured_fraction_theta_max     1.000
_diffrn_measured_fraction_theta_full     1.000
_diffrn_reflns_limit_h_min     -10
_diffrn_reflns_limit_h_max     10
_diffrn_reflns_limit_k_min     -12
_diffrn_reflns_limit_k_max     12
_diffrn_reflns_limit_l_min     -22
_diffrn_reflns_limit_l_max     22
_diffrn_standards_number     0
_diffrn_standards_interval_count     0
_diffrn_standards_interval_time     ?
_diffrn_standards_decay_%     0
_refine_special_details
;
Refinement of <i>F</i>^2^ against ALL reflections. The weighted <i>R</i>-factor
<i>wR</i> and goodness of fit <i>S</i> are based on <i>F</i>^2^, conventional
<i>R</i>-factors <i>R</i> are based on <i>F</i>, with <i>F</i> set to zero for
negative <i>F</i>^2^. The threshold expression of <i>F</i>^2^ >
\s(<i>F</i>^2^) is used only for calculating <i>R</i>-factors(gt) <i>etc</i>.
and is not relevant to the choice of reflections for refinement.
<i>R</i>-factors based on <i>F</i>^2^ are statistically about twice as large
as those based on <i>F</i>, and <i>R</i>- factors based on ALL data will be
even larger.
;
_reflns_number_total     5514
_reflns_number_gt     3901
_reflns_threshold_expression     I>2\s(I)
_refine_ls_structure_factor_coef     Fsqd
_refine_ls_matrix_type     full
_refine_ls_R_factor_all     0.0795
_refine_ls_R_factor_gt     0.0501
_refine_ls_wR_factor_gt     0.1021
_refine_ls_wR_factor_ref     0.1124
_refine_ls_goodness_of_fit_ref     1.020
_refine_ls_restrained_S_all     1.020
_refine_ls_number_reflns     5514
_refine_ls_number_parameters     369
_refine_ls_number_restraints     0
_refine_ls_hydrogen_treatment     mixed
_refine_ls_weighting_scheme     calc
_refine_ls_weighting_details
                 'calc w=1/[\s^2^(Fo^2^)+(0.0586P)^2^] where P=(Fo^2^+2Fc^2^)/3'
_atom_sites_solution_hydrogens     geom
_atom_sites_solution_primary     direct
_atom_sites_solution_secondary     difmap
_refine_ls_shift/su_max     0.001
_refine_ls_shift/su_mean     0.000
_refine_diff_density_max     0.609
_refine_diff_density_min     -0.917
_refine_ls_extinction_method     none
_refine_ls_extinction_coef     ?
loop_
    _atom_type_symbol
    _atom_type_description
    _atom_type_scat_dispersion_real
    _atom_type_scat_dispersion_imag
    _atom_type_scat_source
    'C' 'C' 0.0033 0.0016
                         'International Tables Vol C Tables 4.2.6.8 and 6.1.1.4'
    'H' 'H' 0.0000 0.0000
                         'International Tables Vol C Tables 4.2.6.8 and 6.1.1.4'
    'Br' 'Br' -0.2901 2.4595
                         'International Tables Vol C Tables 4.2.6.8 and 6.1.1.4'
    'N' 'N' 0.0061 0.0033
                         'International Tables Vol C Tables 4.2.6.8 and 6.1.1.4'
    'O' 'O' 0.0106 0.0060
                         'International Tables Vol C Tables 4.2.6.8 and 6.1.1.4'
_computing_data_collection     'X-AREA (Stoe & Cie, 2002)'
_computing_cell_refinement     'X-AREA (Stoe & Cie, 2002)'
_computing_data_reduction     'X-RED32 (Stoe & Cie, 2002)'
_computing_structure_solution     'SHELXS97 (Sheldrick, 2008)'
_computing_structure_refinement     'SHELXL97 (Sheldrick, 2008)'
_computing_molecular_graphics     'ORTEP-3 for Windows (Farrugia, 1997)'
_computing_publication_material     'WinGX (Farrugia, 1999)'
loop_
    _atom_site_type_symbol
    _atom_site_label
    _atom_site_fract_x
    _atom_site_fract_y
    _atom_site_fract_z
    _atom_site_U_iso_or_equiv
    _atom_site_adp_type
    _atom_site_calc_flag
    _atom_site_refinement_flags
    _atom_site_occupancy
    _atom_site_disorder_assembly
    _atom_site_disorder_group
    H H1 0.862(6) 0.544(5) 0.509(3) 0.086(15) Uiso d . 1 . .
    H H4 0.128(6) 0.946(5) 0.005(3) 0.079(15) Uiso d . 1 . .
    C C1 0.6535(4) 0.6668(4) 0.50157(19) 0.0470(8) Uani d . 1 . .
    C C2 0.7277(5) 0.6064(4) 0.4429(2) 0.0542(9) Uani d . 1 . .
    C C3 0.6849(5) 0.6161(5) 0.3700(2) 0.0581(10) Uani d . 1 . .
    H H3 0.7331 0.5735 0.3321 0.070 Uiso calc R 1 . .
    C C4 0.5703(5) 0.6897(4) 0.3547(2) 0.0555(9) Uani d . 1 . .
    C C5 0.4951(5) 0.7517(4) 0.4110(2) 0.0581(10) Uani d . 1 . .
    H H5 0.4181 0.8014 0.3999 0.070 Uiso calc R 1 . .
    C C6 0.5340(5) 0.7397(4) 0.4822(2) 0.0525(9) Uani d . 1 . .
    C C7 0.6914(4) 0.6516(4) 0.5757(2) 0.0486(8) Uani d . 1 . .
    H H7 0.6351 0.6885 0.6124 0.058 Uiso calc R 1 . .
    C C8 0.8394(4) 0.5718(4) 0.66721(19) 0.0460(8) Uani d . 1 . .
    C C9 0.8251(4) 0.6672(4) 0.7279(2) 0.0506(9) Uani d . 1 . .
    H H9 0.7870 0.7464 0.7210 0.061 Uiso calc R 1 . .
    C C10 0.8666(5) 0.6459(4) 0.7981(2) 0.0503(9) Uani d . 1 . .
    H H10 0.8573 0.7103 0.8384 0.060 Uiso calc R 1 . .
    C C11 0.9221(4) 0.5282(4) 0.80813(19) 0.0480(8) Uani d . 1 . .
    C C12 0.9410(4) 0.4343(4) 0.7486(2) 0.0499(9) Uani d . 1 . .
    H H12 0.9809 0.3562 0.7558 0.060 Uiso calc R 1 . .
    C C13 0.9008(5) 0.4565(4) 0.6792(2) 0.0522(9) Uani d . 1 . .
    H H13 0.9145 0.3936 0.6391 0.063 Uiso calc R 1 . .
    C C14 0.5657(6) 0.6265(6) 0.2249(2) 0.0751(12) Uani d . 1 . .
    H H14A 0.5251 0.6514 0.1800 0.113 Uiso calc R 1 . .
    H H14B 0.5140 0.5257 0.2269 0.113 Uiso calc R 1 . .
    H H14C 0.6863 0.6451 0.2264 0.113 Uiso calc R 1 . .
    C C15 0.3157(6) 0.8384(6) 0.5262(3) 0.0840(16) Uani d . 1 . .
    H H15A 0.2800 0.8751 0.5716 0.126 Uiso calc R 1 . .
    H H15B 0.2274 0.7562 0.5021 0.126 Uiso calc R 1 . .
    H H15C 0.3394 0.9123 0.4949 0.126 Uiso calc R 1 . .
    C C16 0.3436(4) 0.8322(4) -0.00258(19) 0.0472(8) Uani d . 1 . .
    C C17 0.2508(5) 0.8723(4) -0.0580(2) 0.0493(9) Uani d . 1 . .
    C C18 0.2770(5) 0.8456(4) -0.1320(2) 0.0534(9) Uani d . 1 . .
    H H18 0.2147 0.8736 -0.1679 0.064 Uiso calc R 1 . .
    C C19 0.3969(5) 0.7772(4) -0.1511(2) 0.0525(9) Uani d . 1 . .
    C C20 0.4941(5) 0.7381(4) -0.0976(2) 0.0567(10) Uani d . 1 . .
    H H20 0.5761 0.6936 -0.1114 0.068 Uiso calc R 1 . .
    C C21 0.4692(5) 0.7651(4) -0.0252(2) 0.0506(9) Uani d . 1 . .
    C C22 0.3103(5) 0.8518(4) 0.0720(2) 0.0495(9) Uani d . 1 . .
    H H22 0.3742 0.8228 0.1069 0.059 Uiso calc R 1 . .
    C C23 0.1593(5) 0.9256(4) 0.16780(19) 0.0485(8) Uani d . 1 . .
    C C24 0.2798(5) 0.9472(4) 0.2266(2) 0.0543(9) Uani d . 1 . .
    H H24 0.3905 0.9508 0.2176 0.065 Uiso calc R 1 . .
    C C25 0.2378(5) 0.9636(4) 0.2982(2) 0.0539(9) Uani d . 1 . .
    H H25 0.3197 0.9792 0.3372 0.065 Uiso calc R 1 . .
    C C26 0.0739(5) 0.9566(4) 0.31126(19) 0.0511(9) Uani d . 1 . .
    C C27 -0.0479(5) 0.9373(4) 0.2532(2) 0.0528(9) Uani d . 1 . .
    H H27 -0.1583 0.9347 0.2624 0.063 Uiso calc R 1 . .
    C C28 -0.0043(5) 0.9220(4) 0.1826(2) 0.0523(9) Uani d . 1 . .
    H H28 -0.0860 0.9089 0.1438 0.063 Uiso calc R 1 . .
    C C29 0.3267(6) 0.7663(5) -0.2796(2) 0.0694(12) Uani d . 1 . .
    H H29A 0.3624 0.7342 -0.3260 0.104 Uiso calc R 1 . .
    H H29B 0.3382 0.8680 -0.2755 0.104 Uiso calc R 1 . .
    H H29C 0.2106 0.7143 -0.2766 0.104 Uiso calc R 1 . .
    C C30 0.6916(6) 0.6705(6) 0.0127(3) 0.0811(15) Uani d . 1 . .
    H H30A 0.7415 0.6483 0.0563 0.122 Uiso calc R 1 . .
    H H30B 0.7753 0.7407 -0.0083 0.122 Uiso calc R 1 . .
    H H30C 0.6499 0.5841 -0.0223 0.122 Uiso calc R 1 . .
    Br Br1 0.97872(6) 0.49642(5) 0.90475(2) 0.06820(16) Uani d . 1 . .
    Br Br2 0.01410(7) 0.97819(6) 0.40896(2) 0.07682(18) Uani d . 1 . .
    N N1 0.8025(4) 0.5876(3) 0.59359(16) 0.0525(8) Uani d . 1 . .
    N N2 0.1932(4) 0.9090(3) 0.09355(16) 0.0516(7) Uani d . 1 . .
    O O1 0.8425(4) 0.5365(4) 0.45644(17) 0.0749(9) Uani d . 1 . .
    O O2 0.5240(4) 0.7113(3) 0.28614(15) 0.0706(8) Uani d . 1 . .
    O O3 0.4661(4) 0.7956(4) 0.54100(15) 0.0725(9) Uani d . 1 . .
    O O4 0.1272(4) 0.9326(3) -0.04128(16) 0.0646(8) Uani d . 1 . .
    O O5 0.4290(4) 0.7403(3) -0.22137(15) 0.0656(7) Uani d . 1 . .
    O O6 0.5547(3) 0.7280(3) 0.03109(15) 0.0675(8) Uani d . 1 . .
loop_
    _atom_site_aniso_label
    _atom_site_aniso_U_11
    _atom_site_aniso_U_22
    _atom_site_aniso_U_33
    _atom_site_aniso_U_12
    _atom_site_aniso_U_13
    _atom_site_aniso_U_23
    C1 0.0424(19) 0.048(2) 0.053(2) 0.0165(18) -0.0015(15) 0.0110(16)
    C2 0.052(2) 0.057(2) 0.059(2) 0.022(2) 0.0009(17) 0.0162(18)
    C3 0.057(2) 0.070(3) 0.054(2) 0.028(2) 0.0059(17) 0.0131(19)
    C4 0.052(2) 0.062(2) 0.052(2) 0.014(2) -0.0013(17) 0.0146(18)
    C5 0.058(2) 0.063(2) 0.060(2) 0.029(2) -0.0084(18) 0.0120(19)
    C6 0.051(2) 0.056(2) 0.055(2) 0.025(2) -0.0042(17) 0.0076(18)
    C7 0.045(2) 0.051(2) 0.0513(19) 0.0163(18) -0.0007(15) 0.0080(16)
    C8 0.0403(19) 0.049(2) 0.0529(19) 0.0173(17) 0.0007(15) 0.0138(16)
    C9 0.049(2) 0.050(2) 0.060(2) 0.0242(19) 0.0024(16) 0.0118(17)
    C10 0.051(2) 0.049(2) 0.056(2) 0.0240(19) 0.0046(16) 0.0070(17)
    C11 0.0424(19) 0.052(2) 0.0510(19) 0.0137(18) 0.0001(15) 0.0143(17)
    C12 0.048(2) 0.049(2) 0.060(2) 0.0255(18) -0.0012(16) 0.0111(17)
    C13 0.051(2) 0.053(2) 0.058(2) 0.0256(19) -0.0006(17) 0.0040(17)
    C14 0.080(3) 0.094(3) 0.050(2) 0.025(3) -0.004(2) 0.010(2)
    C15 0.088(3) 0.111(4) 0.079(3) 0.070(3) 0.005(3) 0.016(3)
    C16 0.0422(19) 0.046(2) 0.056(2) 0.0186(18) 0.0043(16) 0.0053(16)
    C17 0.048(2) 0.050(2) 0.055(2) 0.0199(19) 0.0128(16) 0.0100(17)
    C18 0.051(2) 0.062(2) 0.055(2) 0.025(2) 0.0101(17) 0.0151(18)
    C19 0.051(2) 0.056(2) 0.053(2) 0.0180(19) 0.0119(17) 0.0084(17)
    C20 0.046(2) 0.063(2) 0.067(2) 0.026(2) 0.0131(18) 0.0062(19)
    C21 0.045(2) 0.051(2) 0.058(2) 0.0183(19) 0.0055(16) 0.0055(17)
    C22 0.049(2) 0.044(2) 0.057(2) 0.0160(18) 0.0039(17) 0.0079(16)
    C23 0.058(2) 0.0421(19) 0.0480(19) 0.0199(19) 0.0047(16) 0.0058(15)
    C24 0.048(2) 0.058(2) 0.059(2) 0.020(2) 0.0014(17) 0.0056(18)
    C25 0.059(2) 0.058(2) 0.048(2) 0.024(2) -0.0044(17) 0.0058(17)
    C26 0.070(3) 0.045(2) 0.0426(18) 0.025(2) 0.0040(17) 0.0030(15)
    C27 0.052(2) 0.062(2) 0.051(2) 0.031(2) 0.0032(16) 0.0036(17)
    C28 0.052(2) 0.056(2) 0.056(2) 0.030(2) -0.0013(17) 0.0026(17)
    C29 0.071(3) 0.092(3) 0.050(2) 0.032(3) 0.0124(19) 0.006(2)
    C30 0.073(3) 0.104(4) 0.084(3) 0.059(3) -0.002(2) 0.002(3)
    Br1 0.0863(3) 0.0739(3) 0.0528(2) 0.0335(3) -0.0004(2) 0.0194(2)
    Br2 0.0908(4) 0.0951(4) 0.0472(2) 0.0325(3) 0.0114(2) 0.0046(2)
    N1 0.0512(18) 0.0610(19) 0.0530(17) 0.0257(16) 0.0020(14) 0.0166(15)
    N2 0.0568(19) 0.0546(18) 0.0509(17) 0.0273(17) 0.0082(14) 0.0085(14)
    O1 0.081(2) 0.106(2) 0.0632(18) 0.066(2) 0.0106(15) 0.0200(17)
    O2 0.078(2) 0.091(2) 0.0512(15) 0.0359(18) -0.0052(13) 0.0183(15)
    O3 0.0772(19) 0.103(2) 0.0572(16) 0.0624(19) -0.0024(14) 0.0064(15)
    O4 0.0738(19) 0.088(2) 0.0530(16) 0.0548(18) 0.0112(14) 0.0130(15)
    O5 0.0667(17) 0.085(2) 0.0554(16) 0.0364(17) 0.0178(13) 0.0085(14)
    O6 0.0665(18) 0.088(2) 0.0644(17) 0.0503(17) 0.0023(13) 0.0079(15)
_geom_special_details
;
All e.s.d.'s (except the e.s.d. in the dihedral angle between two l.s. planes)
are estimated using the full covariance matrix. The cell e.s.d.'s are taken
into account individually in the estimation of e.s.d.'s in distances, angles
and torsion angles; correlations between e.s.d.'s in cell parameters are only
used when they are defined by crystal symmetry. An approximate (isotropic)
treatment of cell e.s.d.'s is used for estimating e.s.d.'s involving l.s.
planes.
;
loop_
    _geom_bond_atom_site_label_1
    _geom_bond_atom_site_label_2
    _geom_bond_site_symmetry_2
    _geom_bond_distance
    _geom_bond_publ_flag
    C1 C2 . 1.412(5) ?
    C1 C7 . 1.418(5) ?
    C1 C6 . 1.424(4) ?
    C2 O1 . 1.344(4) ?
    C2 C3 . 1.390(5) ?
    C3 C4 . 1.375(5) ?
    C3 H3 . 0.9300 ?
    C4 O2 . 1.358(4) ?
    C4 C5 . 1.392(5) ?
    C5 C6 . 1.358(5) ?
    C5 H5 . 0.9300 ?
    C6 O3 . 1.365(4) ?
    C7 N1 . 1.296(4) ?
    C7 H7 . 0.9300 ?
    C8 C13 . 1.390(4) ?
    C8 C9 . 1.392(5) ?
    C8 N1 . 1.409(4) ?
    C9 C10 . 1.373(5) ?
    C9 H9 . 0.9300 ?
    C10 C11 . 1.376(5) ?
    C10 H10 . 0.9300 ?
    C11 C12 . 1.380(5) ?
    C11 Br1 . 1.899(3) ?
    C12 C13 . 1.362(5) ?
    C12 H12 . 0.9300 ?
    C13 H13 . 0.9300 ?
    C14 O2 . 1.426(5) ?
    C14 H14A . 0.9600 ?
    C14 H14B . 0.9600 ?
    C14 H14C . 0.9600 ?
    C15 O3 . 1.441(4) ?
    C15 H15A . 0.9600 ?
    C15 H15B . 0.9600 ?
    C15 H15C . 0.9600 ?
    C16 C17 . 1.403(5) ?
    C16 C22 . 1.412(5) ?
    C16 C21 . 1.425(5) ?
    C17 O4 . 1.342(4) ?
    C17 C18 . 1.392(5) ?
    C18 C19 . 1.376(5) ?
    C18 H18 . 0.9300 ?
    C19 O5 . 1.356(4) ?
    C19 C20 . 1.394(5) ?
    C20 C21 . 1.361(5) ?
    C20 H20 . 0.9300 ?
    C21 O6 . 1.366(4) ?
    C22 N2 . 1.299(4) ?
    C22 H22 . 0.9300 ?
    C23 C28 . 1.384(5) ?
    C23 C24 . 1.387(5) ?
    C23 N2 . 1.405(4) ?
    C24 C25 . 1.379(5) ?
    C24 H24 . 0.9300 ?
    C25 C26 . 1.372(5) ?
    C25 H25 . 0.9300 ?
    C26 C27 . 1.387(5) ?
    C26 Br2 . 1.888(3) ?
    C27 C28 . 1.365(5) ?
    C27 H27 . 0.9300 ?
    C28 H28 . 0.9300 ?
    C29 O5 . 1.422(5) ?
    C29 H29A . 0.9600 ?
    C29 H29B . 0.9600 ?
    C29 H29C . 0.9600 ?
    C30 O6 . 1.432(4) ?
    C30 H30A . 0.9600 ?
    C30 H30B . 0.9600 ?
    C30 H30C . 0.9600 ?
    O1 H1 . 0.97(5) ?
    O4 H4 . 0.83(5) ?
loop_
    _geom_angle_atom_site_label_1
    _geom_angle_atom_site_label_2
    _geom_angle_atom_site_label_3
    _geom_angle_site_symmetry_1
    _geom_angle_site_symmetry_3
    _geom_angle
    _geom_angle_publ_flag
    C2 C1 C7 . . 121.9(3) ?
    C2 C1 C6 . . 116.4(3) ?
    C7 C1 C6 . . 121.7(3) ?
    O1 C2 C3 . . 118.0(3) ?
    O1 C2 C1 . . 120.2(3) ?
    C3 C2 C1 . . 121.8(3) ?
    C4 C3 C2 . . 119.2(4) ?
    C4 C3 H3 . . 120.4 ?
    C2 C3 H3 . . 120.4 ?
    O2 C4 C3 . . 124.5(4) ?
    O2 C4 C5 . . 114.7(3) ?
    C3 C4 C5 . . 120.8(3) ?
    C6 C5 C4 . . 120.2(3) ?
    C6 C5 H5 . . 119.9 ?
    C4 C5 H5 . . 119.9 ?
    C5 C6 O3 . . 124.5(3) ?
    C5 C6 C1 . . 121.6(3) ?
    O3 C6 C1 . . 113.9(3) ?
    N1 C7 C1 . . 121.7(3) ?
    N1 C7 H7 . . 119.1 ?
    C1 C7 H7 . . 119.1 ?
    C13 C8 C9 . . 118.4(3) ?
    C13 C8 N1 . . 117.3(3) ?
    C9 C8 N1 . . 124.2(3) ?
    C10 C9 C8 . . 120.7(3) ?
    C10 C9 H9 . . 119.6 ?
    C8 C9 H9 . . 119.6 ?
    C9 C10 C11 . . 119.4(3) ?
    C9 C10 H10 . . 120.3 ?
    C11 C10 H10 . . 120.3 ?
    C10 C11 C12 . . 120.7(3) ?
    C10 C11 Br1 . . 119.9(3) ?
    C12 C11 Br1 . . 119.3(2) ?
    C13 C12 C11 . . 119.6(3) ?
    C13 C12 H12 . . 120.2 ?
    C11 C12 H12 . . 120.2 ?
    C12 C13 C8 . . 121.0(3) ?
    C12 C13 H13 . . 119.5 ?
    C8 C13 H13 . . 119.5 ?
    O2 C14 H14A . . 109.5 ?
    O2 C14 H14B . . 109.5 ?
    H14A C14 H14B . . 109.5 ?
    O2 C14 H14C . . 109.5 ?
    H14A C14 H14C . . 109.5 ?
    H14B C14 H14C . . 109.5 ?
    O3 C15 H15A . . 109.5 ?
    O3 C15 H15B . . 109.5 ?
    H15A C15 H15B . . 109.5 ?
    O3 C15 H15C . . 109.5 ?
    H15A C15 H15C . . 109.5 ?
    H15B C15 H15C . . 109.5 ?
    C17 C16 C22 . . 121.9(3) ?
    C17 C16 C21 . . 117.0(3) ?
    C22 C16 C21 . . 121.1(3) ?
    O4 C17 C18 . . 117.5(3) ?
    O4 C17 C16 . . 120.5(3) ?
    C18 C17 C16 . . 121.9(3) ?
    C19 C18 C17 . . 118.8(3) ?
    C19 C18 H18 . . 120.6 ?
    C17 C18 H18 . . 120.6 ?
    O5 C19 C18 . . 124.2(3) ?
    O5 C19 C20 . . 114.7(3) ?
    C18 C19 C20 . . 121.1(3) ?
    C21 C20 C19 . . 120.1(3) ?
    C21 C20 H20 . . 120.0 ?
    C19 C20 H20 . . 120.0 ?
    C20 C21 O6 . . 124.6(3) ?
    C20 C21 C16 . . 121.1(3) ?
    O6 C21 C16 . . 114.3(3) ?
    N2 C22 C16 . . 122.1(3) ?
    N2 C22 H22 . . 119.0 ?
    C16 C22 H22 . . 119.0 ?
    C28 C23 C24 . . 118.5(3) ?
    C28 C23 N2 . . 117.5(3) ?
    C24 C23 N2 . . 124.1(3) ?
    C25 C24 C23 . . 121.0(3) ?
    C25 C24 H24 . . 119.5 ?
    C23 C24 H24 . . 119.5 ?
    C26 C25 C24 . . 119.3(3) ?
    C26 C25 H25 . . 120.3 ?
    C24 C25 H25 . . 120.3 ?
    C25 C26 C27 . . 120.6(3) ?
    C25 C26 Br2 . . 119.9(3) ?
    C27 C26 Br2 . . 119.6(3) ?
    C28 C27 C26 . . 119.5(3) ?
    C28 C27 H27 . . 120.3 ?
    C26 C27 H27 . . 120.3 ?
    C27 C28 C23 . . 121.2(3) ?
    C27 C28 H28 . . 119.4 ?
    C23 C28 H28 . . 119.4 ?
    O5 C29 H29A . . 109.5 ?
    O5 C29 H29B . . 109.5 ?
    H29A C29 H29B . . 109.5 ?
    O5 C29 H29C . . 109.5 ?
    H29A C29 H29C . . 109.5 ?
    H29B C29 H29C . . 109.5 ?
    O6 C30 H30A . . 109.5 ?
    O6 C30 H30B . . 109.5 ?
    H30A C30 H30B . . 109.5 ?
    O6 C30 H30C . . 109.5 ?
    H30A C30 H30C . . 109.5 ?
    H30B C30 H30C . . 109.5 ?
    C7 N1 C8 . . 121.7(3) ?
    C22 N2 C23 . . 121.5(3) ?
    C2 O1 H1 . . 108(3) ?
    C4 O2 C14 . . 117.9(3) ?
    C6 O3 C15 . . 117.3(3) ?
    C17 O4 H4 . . 108(3) ?
    C19 O5 C29 . . 118.4(3) ?
    C21 O6 C30 . . 117.0(3) ?
loop_
    _geom_torsion_atom_site_label_1
    _geom_torsion_atom_site_label_2
    _geom_torsion_atom_site_label_3
    _geom_torsion_atom_site_label_4
    _geom_torsion_site_symmetry_1
    _geom_torsion_site_symmetry_2
    _geom_torsion_site_symmetry_3
    _geom_torsion_site_symmetry_4
    _geom_torsion
    _geom_torsion_publ_flag
    C7 C1 C2 O1 . . . . -2.5(6) ?
    C6 C1 C2 O1 . . . . 179.6(4) ?
    C7 C1 C2 C3 . . . . 177.2(4) ?
    C6 C1 C2 C3 . . . . -0.7(6) ?
    O1 C2 C3 C4 . . . . -178.7(4) ?
    C1 C2 C3 C4 . . . . 1.6(6) ?
    C2 C3 C4 O2 . . . . 177.2(4) ?
    C2 C3 C4 C5 . . . . -1.2(6) ?
    O2 C4 C5 C6 . . . . -178.7(4) ?
    C3 C4 C5 C6 . . . . -0.2(7) ?
    C4 C5 C6 O3 . . . . -179.4(4) ?
    C4 C5 C6 C1 . . . . 1.2(7) ?
    C2 C1 C6 C5 . . . . -0.7(6) ?
    C7 C1 C6 C5 . . . . -178.6(4) ?
    C2 C1 C6 O3 . . . . 179.8(4) ?
    C7 C1 C6 O3 . . . . 1.9(6) ?
    C2 C1 C7 N1 . . . . 3.5(6) ?
    C6 C1 C7 N1 . . . . -178.7(4) ?
    C13 C8 C9 C10 . . . . -1.6(6) ?
    N1 C8 C9 C10 . . . . -178.8(4) ?
    C8 C9 C10 C11 . . . . -0.3(6) ?
    C9 C10 C11 C12 . . . . 1.9(6) ?
    C9 C10 C11 Br1 . . . . -179.6(3) ?
    C10 C11 C12 C13 . . . . -1.4(6) ?
    Br1 C11 C12 C13 . . . . -179.9(3) ?
    C11 C12 C13 C8 . . . . -0.6(6) ?
    C9 C8 C13 C12 . . . . 2.1(6) ?
    N1 C8 C13 C12 . . . . 179.4(4) ?
    C22 C16 C17 O4 . . . . 0.7(6) ?
    C21 C16 C17 O4 . . . . 178.2(4) ?
    C22 C16 C17 C18 . . . . -176.3(4) ?
    C21 C16 C17 C18 . . . . 1.2(6) ?
    O4 C17 C18 C19 . . . . -176.7(4) ?
    C16 C17 C18 C19 . . . . 0.4(6) ?
    C17 C18 C19 O5 . . . . 177.2(4) ?
    C17 C18 C19 C20 . . . . -1.6(6) ?
    O5 C19 C20 C21 . . . . -177.8(4) ?
    C18 C19 C20 C21 . . . . 1.2(6) ?
    C19 C20 C21 O6 . . . . 178.3(4) ?
    C19 C20 C21 C16 . . . . 0.5(6) ?
    C17 C16 C21 C20 . . . . -1.6(6) ?
    C22 C16 C21 C20 . . . . 175.9(4) ?
    C17 C16 C21 O6 . . . . -179.7(3) ?
    C22 C16 C21 O6 . . . . -2.2(5) ?
    C17 C16 C22 N2 . . . . -0.7(6) ?
    C21 C16 C22 N2 . . . . -178.0(4) ?
    C28 C23 C24 C25 . . . . 0.6(6) ?
    N2 C23 C24 C25 . . . . 179.6(3) ?
    C23 C24 C25 C26 . . . . 0.7(6) ?
    C24 C25 C26 C27 . . . . -1.7(6) ?
    C24 C25 C26 Br2 . . . . 179.8(3) ?
    C25 C26 C27 C28 . . . . 1.4(6) ?
    Br2 C26 C27 C28 . . . . 179.9(3) ?
    C26 C27 C28 C23 . . . . 0.0(6) ?
    C24 C23 C28 C27 . . . . -0.9(6) ?
    N2 C23 C28 C27 . . . . -180.0(3) ?
    C1 C7 N1 C8 . . . . -179.6(4) ?
    C13 C8 N1 C7 . . . . 153.9(4) ?
    C9 C8 N1 C7 . . . . -28.9(6) ?
    C16 C22 N2 C23 . . . . 178.9(4) ?
    C28 C23 N2 C22 . . . . -150.7(4) ?
    C24 C23 N2 C22 . . . . 30.3(6) ?
    C3 C4 O2 C14 . . . . 14.8(6) ?
    C5 C4 O2 C14 . . . . -166.7(4) ?
    C5 C6 O3 C15 . . . . 15.8(6) ?
    C1 C6 O3 C15 . . . . -164.8(4) ?
    C18 C19 O5 C29 . . . . -3.6(6) ?
    C20 C19 O5 C29 . . . . 175.3(4) ?
    C20 C21 O6 C30 . . . . 6.8(6) ?
    C16 C21 O6 C30 . . . . -175.2(4) ?
loop_
    _geom_hbond_atom_site_label_D
    _geom_hbond_atom_site_label_H
    _geom_hbond_atom_site_label_A
    _geom_hbond_site_symmetry_A
    _geom_hbond_distance_DH
    _geom_hbond_distance_HA
    _geom_hbond_distance_DA
    _geom_hbond_angle_DHA
    O1 H1 N1 . 0.97(5) 1.69(5) 2.564(4) 149(5)
    O4 H4 N2 . 0.83(5) 1.80(5) 2.564(4) 150(5)
data_global
_journal_date_recd_electronic     2009-03-26
_journal_date_accepted     2009-03-27
_journal_name_full     'Acta Crystallographica, Section E'
_journal_year     2009
_journal_volume     65
_journal_issue      4
_journal_page_first     o934
_journal_page_last     o934
_journal_paper_category     QO
_journal_coeditor_code     BT2917
_publ_contact_author_name     'K\?il\?i\,c,I\,s\?in'
_publ_contact_author_address
;
Department of Physics
Ondokuz Mayis University
TR-55139
Samsun
Turkey
;
_publ_contact_author_email     'ikilic@omu.edu.tr'
_publ_contact_author_fax     ?
_publ_contact_author_phone     '++90(362) 3121919 ext 5285'
_publ_section_title
;
2-[(4-Bromophenyl)iminomethyl]-3,5-dimethoxyphenol
;
loop_
    _publ_author_name
    _publ_author_address
    'K\?il\?i\,c, I\,s\?in'
;   Department of Physics
    Faculty of Arts & Science
    Ondokuz May\?is University
    TR-55139 Kurupelit-Samsun
    Turkey
;
    'A\<gar, Erbil'
;    Department of Chemistry
     Faculty of Arts & Science
     Ondokuz May\?is University
     55139 Samsun
     Turkey
;
    'Er\,sahin, Ferda'
;    Department of Chemistry
     Faculty of Arts & Science
     Ondokuz May\?is University
     55139 Samsun
     Turkey
;
    'I\,s\?ik, \,Samil'
;     Department of Physics
      Faculty of Arts & Science
      Ondokuz May\?is University
      TR-55139 Kurupelit-Samsun
      Turkey
;
