# Supplementary material for: 2-[(4-Bromo­phen­yl)imino­meth­yl]-3,5-dimethoxy­phenol
Source: Acta Crystallogr Sect E Struct Rep Online. 2009 Mar 31;65(Pt 4):o934. doi: 10.1107/S1600536809011416 (PMC2968797; doi:10.1107/S1600536809011416)
Supplement: Supplementary file 2 [file e-65-0o934-Isup2.hkl]

#
# h,k,l, Fc-squared, Fo-squared, sigma(Fo-squared) and status flag
#
data_I
_shelx_title ' ed13 in P -1'
_shelx_refln_list_code          4
_shelx_F_calc_maximum      397.45
_exptl_crystal_F_000       680.00
_reflns_d_resolution_high  0.8107
 
loop_
 _symmetry_equiv_pos_as_xyz
 'x, y, z'
 '-x, -y, -z'
 
_cell_length_a     8.2655
_cell_length_b     9.7305
_cell_length_c    18.3806
_cell_angle_alpha  97.177
_cell_angle_beta   92.796
_cell_angle_gamma 106.214
 
_shelx_F_squared_multiplier     1.000
 
loop_
 _refln_index_h
 _refln_index_k
 _refln_index_l
 _refln_F_squared_calc
 _refln_F_squared_meas
 _refln_F_squared_sigma
 _refln_observed_status
   1   0   0     4144.96     4610.64     75.36 o
   2   0   0    10698.55    11606.96     73.83 o
   3   0   0     2482.08     2448.35     18.59 o
   4   0   0     4497.12     4582.55     84.52 o
   5   0   0      242.22      262.03     11.51 o
   6   0   0     1264.57     1325.30     20.99 o
   7   0   0      352.53      379.08     15.57 o
   8   0   0        1.01        4.34     15.48 o
   9   0   0        4.13       23.63     13.72 o
  -9   1   0        0.10        2.13     12.51 o
  -8   1   0       72.49       75.12     13.21 o
  -7   1   0       63.91       62.82     12.74 o
  -6   1   0       23.39       35.27     13.00 o
  -5   1   0        0.77        1.38      9.66 o
  -4   1   0       19.39       29.42      9.59 o
  -3   1   0      637.90      678.58     12.27 o
  -2   1   0        4.05       10.90     10.30 o
  -1   1   0        3.37       12.75     14.07 o
   0   1   0       60.58       77.02     15.24 o
   1   1   0      307.58      306.22     22.93 o
   2   1   0      597.23      650.71     23.09 o
   3   1   0      270.02      275.83     13.78 o
   4   1   0      780.71      785.76     15.93 o
   5   1   0       77.03       70.52     12.27 o
   6   1   0       17.58       31.30     12.77 o
   7   1   0        3.75       13.58     14.62 o
   8   1   0       28.41       38.96     19.40 o
   9   1   0        4.85       18.14     15.61 o
 -10   2   0        3.36       10.93     12.67 o
  -9   2   0        1.56       16.22     11.71 o
  -8   2   0       60.48       80.53     11.08 o
  -7   2   0       11.51       22.28     14.44 o
  -6   2   0     1345.38     1363.66     33.11 o
  -5   2   0     3861.68     4029.18     40.58 o
  -4   2   0     2081.09     1963.91     20.80 o
  -3   2   0    11962.89    12539.63    117.64 o
  -2   2   0     5990.24     6012.09     47.46 o
  -1   2   0    13014.58    14033.26    147.36 o
   0   2   0     4983.61     5166.34    116.25 o
   1   2   0   157966.61   109922.90  23608.45 o
   2   2   0      438.36      422.72     20.14 o
   3   2   0     3203.13     3276.72     97.96 o
   4   2   0      638.99      654.63     17.51 o
   5   2   0      667.27      695.04     16.89 o
   6   2   0        6.72       18.50     16.32 o
   7   2   0      248.12      289.58     26.90 o
   8   2   0       37.56       39.81     21.87 o
   9   2   0        0.33       19.32     30.15 o
 -10   3   0        0.08       20.21     12.72 o
  -9   3   0        0.05       11.41     11.79 o
  -8   3   0        0.09       10.16     10.17 o
  -7   3   0      110.31      123.41     10.14 o
  -6   3   0        0.98       11.29      9.82 o
  -5   3   0       81.85       85.56      9.06 o
  -4   3   0      105.67      105.67      9.93 o
  -3   3   0      132.66      138.88      9.40 o
  -2   3   0      854.50      898.33     12.56 o
  -1   3   0      356.97      396.45     11.59 o
   0   3   0      340.61      369.18     13.69 o
   1   3   0      176.05      163.34     15.98 o
   2   3   0      469.03      479.87     47.68 o
   3   3   0       62.38       64.17     16.79 o
   4   3   0       35.48       31.11     18.61 o
   5   3   0       72.69       73.72     18.55 o
   6   3   0       11.24       17.99     23.03 o
   7   3   0        5.25       19.74     24.12 o
   8   3   0        1.09       -0.75     18.18 o
 -10   4   0        8.27       13.78     11.36 o
  -9   4   0       10.79       23.00     11.33 o
  -8   4   0        9.72       16.26      9.41 o
  -7   4   0      302.84      287.11     10.52 o
  -6   4   0       67.23       56.65      9.70 o
  -5   4   0     2102.14     2182.66     48.00 o
  -4   4   0     5295.66     5377.56     38.27 o
  -3   4   0     2149.55     2013.26     44.41 o
  -2   4   0     7198.15     7371.31    136.96 o
  -1   4   0     1725.15     1671.81     24.97 o
   0   4   0     5696.01     5707.72    207.07 o
   1   4   0     1233.55     1089.73    113.04 o
   2   4   0    16651.69    16878.99   1298.37 o
   3   4   0       33.52       34.77     15.47 o
   4   4   0      487.40      450.49    104.35 o
   5   4   0      156.18      143.05     33.70 o
   6   4   0       70.83       85.63     20.27 o
   7   4   0        4.20       -7.63     18.39 o
   8   4   0       39.32       41.72     20.56 o
 -10   5   0        7.14       12.10     11.62 o
  -9   5   0        1.22       13.75     10.82 o
  -8   5   0        9.44       15.28      9.53 o
  -7   5   0       19.62       32.96      9.95 o
  -6   5   0       26.76       23.77      9.76 o
  -5   5   0      159.88      143.55      9.56 o
  -4   5   0      177.73      171.04      8.77 o
  -3   5   0      236.33      244.82      9.66 o
  -2   5   0      713.49      745.68     16.89 o
  -1   5   0     1473.02     1554.56     38.49 o
   0   5   0      467.18      472.63     20.06 o
   1   5   0        4.39        9.18     11.83 o
   2   5   0      124.64      120.39     15.24 o
   3   5   0      186.47      164.64     19.10 o
   4   5   0        0.45       12.05     17.82 o
   5   5   0        1.67        9.38     19.65 o
   6   5   0        1.76       -1.35     20.79 o
   7   5   0        0.08        4.00     20.87 o
  -9   6   0        2.58       13.83     10.08 o
  -8   6   0       25.72       29.81     10.16 o
  -7   6   0       31.51       36.89      9.01 o
  -6   6   0      500.10      471.55     10.30 o
  -5   6   0      100.98      109.67      9.77 o
  -4   6   0     1383.47     1435.61     32.38 o
  -3   6   0     2338.23     2310.16     22.45 o
  -2   6   0      267.61      265.66     10.52 o
  -1   6   0     1371.86     1350.97     23.41 o
   0   6   0      344.04      325.55     18.99 o
   1   6   0     1022.94      988.58    101.40 o
   2   6   0      189.75      203.55     15.17 o
   3   6   0     1663.44     1522.97    104.96 o
   4   6   0        3.61       21.24     16.61 o
   5   6   0       42.56       34.31     18.78 o
   6   6   0       19.84       19.54     20.93 o
  -9   7   0       19.88       20.04     10.38 o
  -8   7   0       20.12       19.13      9.88 o
  -7   7   0       50.35       58.06      9.17 o
  -6   7   0      133.14      121.86      9.75 o
  -5   7   0      484.24      462.98     10.78 o
  -4   7   0      269.81      279.47     11.38 o
  -3   7   0      125.47      137.13      9.50 o
  -2   7   0      217.53      224.75     12.87 o
  -1   7   0      537.76      519.09     14.04 o
   0   7   0      230.60      228.79     15.35 o
   1   7   0      143.49      143.61     13.05 o
   2   7   0       34.64       56.88     14.16 o
   3   7   0       45.62       46.05     16.36 o
   4   7   0       39.89       29.69     17.36 o
   5   7   0        0.22       11.18     21.75 o
   6   7   0        3.59        2.16     22.18 o
  -9   8   0       23.20       32.14      9.78 o
  -8   8   0        2.53        9.29     10.43 o
  -7   8   0       26.59       28.09     10.00 o
  -6   8   0       28.99       40.59      9.64 o
  -5   8   0      231.72      218.40      9.47 o
  -4   8   0       51.73       62.05     15.11 o
  -3   8   0      464.60      473.12     18.76 o
  -2   8   0      474.79      468.15     11.52 o
  -1   8   0       14.96       23.80     11.01 o
   0   8   0      158.80      158.11     11.87 o
   1   8   0       65.29       76.95     12.69 o
   2   8   0      120.18      128.24     16.26 o
   3   8   0       32.76       41.25     16.14 o
   4   8   0      251.80      201.76     18.04 o
   5   8   0        0.25        9.92     22.60 o
  -8   9   0       22.23       31.14     10.61 o
  -7   9   0       47.63       51.67     10.79 o
  -6   9   0       68.18       71.82     10.62 o
  -5   9   0      133.04      127.84     11.83 o
  -4   9   0      392.54      375.93     13.23 o
  -3   9   0      100.75      108.49     10.81 o
  -2   9   0       38.76       30.83     12.56 o
  -1   9   0       89.98       96.70     11.76 o
   0   9   0       93.08       84.31     12.07 o
   1   9   0        1.62        2.07     13.17 o
   2   9   0       32.63       40.25     16.01 o
   3   9   0       27.77       38.71     16.28 o
   4   9   0       12.07       17.65     19.75 o
  -7  10   0       12.72       23.64      9.58 o
  -6  10   0       11.10       11.08      9.92 o
  -5  10   0        9.79        6.53     10.06 o
  -4  10   0       36.42       47.50     10.77 o
  -3  10   0       12.07       17.87     12.84 o
  -2  10   0       95.95       94.72     11.82 o
  -1  10   0       82.92       89.95     11.89 o
   0  10   0       14.02       23.80     14.15 o
   1  10   0       16.80       22.61     15.14 o
   2  10   0        8.02       20.95     15.67 o
  -6  11   0       27.28       27.43     10.80 o
  -5  11   0       33.77       38.85     10.96 o
  -4  11   0       33.62       47.53     10.06 o
  -3  11   0       73.78       57.87     12.75 o
  -2  11   0       13.12       12.89     11.26 o
  -1  11   0        7.39       13.66     12.47 o
   0  11   0       27.96       34.18     13.57 o
   1  11   0        5.01       17.90     16.27 o
  -1 -11   1       12.37       29.77     15.43 o
   0 -11   1       25.40       24.98     13.78 o
   1 -11   1        0.96        5.45     12.41 o
   2 -11   1       16.18       21.43     11.68 o
   3 -11   1       12.73       22.03     15.55 o
   4 -11   1       26.21       45.92     12.06 o
   5 -11   1        0.37       -4.15     10.95 o
   6 -11   1       18.21       16.81     10.06 o
  -2 -10   1        0.18       20.03     15.79 o
  -1 -10   1        1.85       16.69     13.37 o
   0 -10   1       34.71       27.02     12.37 o
   1 -10   1       92.20       80.48     12.07 o
   2 -10   1       47.73       37.23     11.18 o
   3 -10   1        4.72       16.75      9.33 o
   4 -10   1       39.69       47.84     12.46 o
   5 -10   1       34.22       44.57      9.66 o
   6 -10   1       26.19       37.50     11.62 o
   7 -10   1        3.77       17.22     15.28 o
  -4  -9   1        0.95       -1.97     22.65 o
  -3  -9   1       65.55       53.82     16.10 o
  -2  -9   1       72.04       70.60     16.59 o
  -1  -9   1       91.93       84.80     13.81 o
   0  -9   1      148.29      143.39     13.34 o
   1  -9   1      207.84      234.56     23.50 o
   2  -9   1       98.10      116.60     16.79 o
   3  -9   1      184.80      197.48     10.99 o
   4  -9   1       55.45       58.70     11.50 o
   5  -9   1      117.28      108.17      9.33 o
   6  -9   1        7.93       27.57     10.14 o
   7  -9   1       77.94       78.25     13.26 o
   8  -9   1       12.97       22.11     10.54 o
  -5  -8   1       13.39       10.15     20.43 o
  -4  -8   1       19.43       19.98     22.47 o
  -3  -8   1        6.88        8.78     15.64 o
  -2  -8   1        4.91       -4.13     14.79 o
  -1  -8   1        6.16        7.42     12.93 o
   0  -8   1        0.44        3.06     10.92 o
   1  -8   1      154.93      158.06     12.76 o
   2  -8   1       66.27       70.36     10.23 o
   3  -8   1        1.28       -0.69      9.40 o
   4  -8   1        1.89       18.47      9.15 o
   5  -8   1       53.52       58.83      9.92 o
   6  -8   1        1.68       -8.78     10.15 o
   7  -8   1        5.22       12.70      9.77 o
   8  -8   1        2.57        9.94      9.65 o
   9  -8   1        9.35       13.15     10.11 o
  -6  -7   1        1.42       23.40     22.83 o
  -5  -7   1      199.26      150.40     23.05 o
  -4  -7   1       36.63       53.11     19.32 o
  -3  -7   1       30.51       56.27     15.59 o
  -2  -7   1      892.82      886.35     29.63 o
  -1  -7   1     1396.45     1326.95    124.48 o
   0  -7   1     1487.69     1463.75     75.17 o
   1  -7   1     1144.85     1109.58     33.67 o
   2  -7   1     1019.37     1030.55     18.90 o
   3  -7   1      789.78      776.12     11.21 o
   4  -7   1      423.19      424.26      9.93 o
   5  -7   1      123.38      130.48      9.53 o
   6  -7   1      245.95      257.68      9.98 o
   7  -7   1       57.72       74.79     15.78 o
   8  -7   1       70.01       92.28     11.36 o
   9  -7   1        7.09       24.52     10.20 o
  -7  -6   1        0.17       21.03     20.87 o
  -6  -6   1        0.46        3.59     19.84 o
  -5  -6   1        2.25       10.13     19.50 o
  -4  -6   1       16.97       27.14     27.05 o
  -3  -6   1       52.80       54.30     16.61 o
  -2  -6   1       17.75       26.41     14.58 o
  -1  -6   1        4.86       13.26     12.32 o
   0  -6   1       66.77       63.23     10.17 o
   1  -6   1       15.36       21.54     10.31 o
   2  -6   1      152.74      149.83      9.46 o
   3  -6   1      262.14      299.20     10.15 o
   4  -6   1      248.23      256.15     11.86 o
   5  -6   1       67.44       72.73      9.42 o
   6  -6   1       21.08       24.79      8.24 o
   7  -6   1       14.45       28.21     11.27 o
   8  -6   1        1.77       10.36      9.47 o
   9  -6   1        0.38       -1.14      9.60 o
  -7  -5   1       25.31       49.21     20.80 o
  -6  -5   1       75.84       73.72     22.18 o
  -5  -5   1       71.60       86.85     19.62 o
  -4  -5   1     2043.35     1788.53    317.07 o
  -3  -5   1      336.55      326.81     24.54 o
  -2  -5   1      248.71      254.72     15.55 o
  -1  -5   1     7350.41     6901.78    787.89 o
   0  -5   1    10142.93    10123.64    374.98 o
   1  -5   1     7178.87     7299.88    139.41 o
   2  -5   1     4327.65     4174.47     53.08 o
   3  -5   1     2174.00     2064.05     13.36 o
   4  -5   1     1122.59     1053.42     13.48 o
   5  -5   1      191.49      183.80      9.27 o
   6  -5   1      154.82      136.45     10.10 o
   7  -5   1      236.11      231.76     10.21 o
   8  -5   1       65.98       74.41     10.11 o
   9  -5   1       10.89        4.28     10.97 o
  10  -5   1        0.49       17.44     10.91 o
  -8  -4   1        4.34       17.03     19.36 o
  -7  -4   1       12.61       19.46     17.71 o
  -6  -4   1        2.07       17.60     19.03 o
  -5  -4   1       14.86       37.32     17.30 o
  -4  -4   1        9.16       15.57     20.79 o
  -3  -4   1       66.52       74.36     15.61 o
  -2  -4   1       87.36       94.04     16.71 o
  -1  -4   1      196.73      203.68     22.05 o
   0  -4   1     1839.53     1936.44     86.00 o
   1  -4   1        4.89       13.26      9.95 o
   2  -4   1      188.25      184.62     10.11 o
   3  -4   1        0.91       -1.81      8.35 o
   4  -4   1     2389.01     2686.87     33.74 o
   5  -4   1      604.55      628.66     10.73 o
   6  -4   1       93.93       94.24      9.87 o
   7  -4   1        0.83        7.07      9.06 o
   8  -4   1        7.15       11.40      9.97 o
   9  -4   1        5.74       24.57     11.19 o
  10  -4   1        0.31       19.78     10.93 o
  -8  -3   1        7.52        8.72     20.60 o
  -7  -3   1       57.91       43.75     18.88 o
  -6  -3   1      174.64      187.53     18.05 o
  -5  -3   1     1124.46     1127.23    108.60 o
  -4  -3   1     2008.88     2070.18    209.94 o
  -3  -3   1    13650.09    12305.51   2800.97 o
  -2  -3   1     1200.74     1068.89    123.89 o
  -1  -3   1      536.03      443.46     47.22 o
   0  -3   1    29305.54    29640.21   1166.90 o
   1  -3   1    25840.45    27255.07    419.36 o
   2  -3   1    10126.80    10555.57    112.26 o
   3  -3   1     6262.19     6439.38     86.64 o
   4  -3   1     1611.69     1432.07     17.67 o
   5  -3   1      335.95      332.81      9.53 o
   6  -3   1       42.19       32.64      9.78 o
   7  -3   1       90.50       87.94      9.68 o
   8  -3   1      110.98      127.58     10.81 o
   9  -3   1       13.71       14.58     10.49 o
  10  -3   1        0.12        6.74     13.82 o
  -9  -2   1        4.46      -10.98     30.45 o
  -8  -2   1        0.64       13.16     17.75 o
  -7  -2   1        8.13       13.99     17.58 o
  -6  -2   1       41.70       27.51     17.98 o
  -5  -2   1       49.39       54.89     16.01 o
  -4  -2   1       83.39       88.49     18.49 o
  -3  -2   1     1408.20     1455.96     49.24 o
  -2  -2   1      697.48      760.33     89.97 o
  -1  -2   1       32.54       40.46     18.53 o
   0  -2   1     1161.41     1220.82     46.01 o
   1  -2   1    14640.99    15718.54    149.50 o
   2  -2   1      377.27      375.74      9.89 o
   3  -2   1      870.13      883.86     11.57 o
   4  -2   1        3.16        6.55      9.23 o
   5  -2   1     2459.59     2588.18     23.94 o
   6  -2   1      200.37      204.44      9.90 o
   7  -2   1       36.11       45.60     10.01 o
   8  -2   1        4.79       12.64     11.68 o
   9  -2   1        0.55       11.40     12.74 o
  10  -2   1        2.67      -10.89     13.32 o
  -9  -1   1       10.69       36.17     26.74 o
  -8  -1   1       45.83       44.96     14.93 o
  -7  -1   1       25.85       51.88     13.59 o
  -6  -1   1      322.18      365.85     13.78 o
  -5  -1   1      944.24      953.75     21.22 o
  -4  -1   1     6223.01     6210.07    279.28 o
  -3  -1   1    12664.80    13340.17    331.96 o
  -2  -1   1    40478.70    40784.29   1208.52 o
  -1  -1   1     1437.45     1385.58     91.83 o
   0  -1   1      528.32      547.15     19.41 o
   1  -1   1    19586.44    19479.28     92.56 o
   2  -1   1    13293.41    14122.77     40.45 o
   3  -1   1     3182.75     3265.63     22.13 o
   4  -1   1     4020.81     3988.80     44.24 o
   5  -1   1      399.06      399.19     13.35 o
   6  -1   1       31.41       35.32     12.86 o
   7  -1   1       36.27       49.53     12.56 o
   8  -1   1       16.30       27.56     11.61 o
   9  -1   1       31.31       38.23     12.42 o
  -9   0   1        0.16       -8.75     18.13 o
  -8   0   1       43.59       58.37     12.63 o
  -7   0   1       57.37       64.00     13.58 o
  -6   0   1      110.78      119.73     11.89 o
  -5   0   1        3.12        6.27     11.33 o
  -4   0   1      494.68      508.09     13.19 o
  -3   0   1        2.85       18.53     11.70 o
  -2   0   1    12442.11    14319.90    667.88 o
  -1   0   1     1577.20     1922.78     25.93 o
   1   0   1      529.70      584.81     17.94 o
   2   0   1    10458.91    11358.26    107.93 o
   3   0   1        7.34        7.06     10.62 o
   4   0   1      954.73      988.58     28.74 o
   5   0   1       13.96       22.93     12.13 o
   6   0   1      639.35      622.70     15.41 o
   7   0   1       23.61       45.31     14.67 o
   8   0   1        7.90       14.65     12.64 o
   9   0   1        1.79       -9.21     13.16 o
  -9   1   1       21.84       30.07     12.48 o
  -8   1   1       55.80       65.91     14.84 o
  -7   1   1      202.78      210.26     12.31 o
  -6   1   1      457.95      459.03     11.57 o
  -5   1   1      863.10      868.82     29.55 o
  -4   1   1     3281.71     3388.63     83.54 o
  -3   1   1     9760.31    10618.76     82.66 o
  -2   1   1    17912.05    18202.36    831.13 o
  -1   1   1    14358.04    15509.71    229.29 o
   0   1   1      519.32      548.56     21.60 o
   1   1   1      505.46      488.56     34.46 o
   2   1   1     2811.43     2833.71    233.08 o
   3   1   1     2652.77     2688.13     83.23 o
   4   1   1      458.48      443.03     13.47 o
   5   1   1     1176.97     1224.63     32.88 o
   6   1   1       31.89       41.92     12.55 o
   7   1   1        5.18       10.04     17.19 o
   8   1   1       40.34       35.39     18.71 o
   9   1   1        0.09       19.47     14.68 o
 -10   2   1        0.47        3.61     11.85 o
  -9   2   1        0.43       25.16     11.89 o
  -8   2   1       20.09       18.16     11.53 o
  -7   2   1      220.81      223.96     12.89 o
  -6   2   1      628.43      620.89     13.38 o
  -5   2   1     1942.27     2002.56     26.06 o
  -4   2   1      158.84      159.26     10.32 o
  -3   2   1     1177.68     1255.70     28.84 o
  -2   2   1      163.11      167.56     12.90 o
  -1   2   1    12856.19    14058.92    138.05 o
   0   2   1      116.30      143.00     15.69 o
   1   2   1        1.71       12.96     19.28 o
   2   2   1      117.56      107.84     17.37 o
   3   2   1     1332.69     1495.30     53.21 o
   4   2   1      107.55      104.72     13.54 o
   5   2   1      256.62      258.52     15.95 o
   6   2   1       12.26       19.39     13.85 o
   7   2   1       73.49       72.95     16.30 o
   8   2   1       12.25       16.39     27.52 o
   9   2   1        0.82        3.01     18.70 o
 -10   3   1        2.73       19.68     11.97 o
  -9   3   1        1.45       19.23     10.76 o
  -8   3   1      120.34      117.76     10.33 o
  -7   3   1      108.47      129.23     10.70 o
  -6   3   1      253.48      271.02      9.73 o
  -5   3   1      744.25      752.57     11.13 o
  -4   3   1     1003.72      918.56     12.75 o
  -3   3   1     4332.05     4527.32     35.81 o
  -2   3   1     2593.07     2733.13     28.40 o
  -1   3   1     5443.04     5735.54     97.04 o
   0   3   1      353.54      397.18     14.08 o
   1   3   1      241.52      196.57     15.68 o
   2   3   1      301.74      257.44     18.08 o
   3   3   1     1216.14     1198.18     66.85 o
   4   3   1      669.22      715.31     26.84 o
   5   3   1      119.68      146.43     17.43 o
   6   3   1      136.33      156.95     22.42 o
   7   3   1        0.76        5.58     18.31 o
   8   3   1        1.74       -4.95     30.45 o
 -10   4   1        6.88       11.16     12.17 o
  -9   4   1       14.93       29.72     10.23 o
  -8   4   1       62.29       60.09     10.60 o
  -7   4   1       80.55       79.23      9.81 o
  -6   4   1      534.96      537.71     10.88 o
  -5   4   1     1590.72     1561.75     12.40 o
  -4   4   1     4285.16     4524.97     60.00 o
  -3   4   1      173.92      146.36      9.04 o
  -2   4   1     1421.47     1458.68     39.90 o
  -1   4   1       87.33       90.34      9.81 o
   0   4   1     1852.83     1941.21     53.15 o
   1   4   1       29.96       28.14     12.70 o
   2   4   1       40.76       48.56     16.12 o
   3   4   1      167.91      154.95     15.73 o
   4   4   1      106.83       93.88     18.19 o
   5   4   1       58.21       65.03     20.17 o
   6   4   1       35.47       33.27     19.86 o
   7   4   1        1.23        8.10     20.13 o
   8   4   1       12.44       -2.94     32.16 o
 -10   5   1        3.66       22.39     12.03 o
  -9   5   1       43.28       46.33     11.25 o
  -8   5   1       16.81       24.78     10.29 o
  -7   5   1      236.18      248.19      9.54 o
  -6   5   1       74.74       76.90      9.99 o
  -5   5   1       41.27       40.45      9.31 o
  -4   5   1      199.10      191.17      9.04 o
  -3   5   1      663.89      602.63     10.73 o
  -2   5   1     2394.77     2424.82     23.52 o
  -1   5   1      188.29      163.84     10.49 o
   0   5   1     1198.93     1162.61     55.43 o
   1   5   1      266.47      267.81     24.19 o
   2   5   1       62.15       57.98     14.75 o
   3   5   1       72.34       70.48     15.10 o
   4   5   1      393.31      374.18     20.37 o
   5   5   1      136.82      165.26     37.33 o
   6   5   1       25.04       17.81     20.60 o
   7   5   1        4.06        8.11     20.39 o
  -9   6   1       29.76       29.41     11.98 o
  -8   6   1       66.91       66.23     10.41 o
  -7   6   1      222.55      200.83     10.62 o
  -6   6   1      107.38       99.89      9.32 o
  -5   6   1      563.77      570.54     11.14 o
  -4   6   1     1239.02     1244.91     23.09 o
  -3   6   1     2328.97     2363.56     43.33 o
  -2   6   1       10.62       13.28      9.17 o
  -1   6   1      875.51      847.37     14.77 o
   0   6   1      274.76      245.40     12.02 o
   1   6   1      138.13      142.57     13.60 o
   2   6   1        7.83       24.12     13.99 o
   3   6   1       16.92       20.07     14.96 o
   4   6   1       18.32       22.36     16.44 o
   5   6   1       27.73       32.63     19.66 o
   6   6   1       10.31        2.43     20.32 o
  -9   7   1        8.84        7.61     10.57 o
  -8   7   1       71.13       68.19      9.83 o
  -7   7   1       31.23       48.46     10.53 o
  -6   7   1      185.77      189.48      9.44 o
  -5   7   1       36.15       42.70      9.09 o
  -4   7   1        2.59       19.76     10.20 o
  -3   7   1        8.44       16.91     12.15 o
  -2   7   1      169.29      168.91      9.87 o
  -1   7   1      708.12      713.13     13.75 o
   0   7   1       68.58       77.78     12.55 o
   1   7   1      365.83      364.75     30.10 o
   2   7   1      155.11      169.08     15.44 o
   3   7   1        0.93       22.61     15.64 o
   4   7   1        1.30       16.34     16.56 o
   5   7   1       77.71       76.09     21.26 o
   6   7   1       17.14        9.63     23.18 o
  -9   8   1       49.24       38.71     11.34 o
  -8   8   1       39.82       35.17     11.15 o
  -7   8   1       80.33       87.65      9.97 o
  -6   8   1      130.18      136.21      9.60 o
  -5   8   1      100.35      101.33      9.52 o
  -4   8   1      258.00      263.87     10.23 o
  -3   8   1      437.02      430.85     16.51 o
  -2   8   1      388.55      374.45     14.86 o
  -1   8   1        3.16       12.21     10.77 o
   0   8   1      314.07      285.04     20.42 o
   1   8   1      122.31      125.80     13.30 o
   2   8   1       23.57       36.94     15.29 o
   3   8   1        0.04        3.52     16.42 o
   4   8   1        1.58        5.80     17.21 o
   5   8   1        1.00       19.68     23.55 o
  -8   9   1        4.66       16.32     10.78 o
  -7   9   1       31.34       35.73     10.31 o
  -6   9   1       23.22       51.57     10.28 o
  -5   9   1       76.04       86.17     13.88 o
  -4   9   1       19.91       35.49      9.95 o
  -3   9   1        8.09       17.49     12.68 o
  -2   9   1        0.85       10.20      9.76 o
  -1   9   1       13.74       11.97     11.65 o
   0   9   1      132.89      134.85     14.64 o
   1   9   1       35.73       40.14     14.86 o
   2   9   1      100.07      103.48     15.60 o
   3   9   1       33.57       27.15     17.49 o
   4   9   1        7.89       17.32     19.11 o
  -7  10   1       17.97       16.49     10.51 o
  -6  10   1       34.11       31.52      9.57 o
  -5  10   1       16.87       25.20     10.28 o
  -4  10   1       64.32       59.98     11.60 o
  -3  10   1       80.59       76.92     12.21 o
  -2  10   1      130.80      147.66     13.83 o
  -1  10   1       27.63       40.45     12.29 o
   0  10   1        0.59       15.68     12.60 o
   1  10   1       62.85       56.80     15.52 o
   2  10   1       24.84       33.24     17.38 o
  -6  11   1        5.65       26.96     10.69 o
  -5  11   1        9.89       -1.02     10.26 o
  -4  11   1       23.33       29.65     10.64 o
  -3  11   1       10.70        7.07     11.54 o
  -2  11   1       29.41       28.57     14.16 o
  -1  11   1        0.25       -2.34     15.52 o
   0  11   1        0.06        2.76     14.98 o
  -1 -11   2        3.24       20.92     14.97 o
   0 -11   2       11.30       12.33     13.33 o
   1 -11   2        0.06        5.40     12.13 o
   2 -11   2       20.56       19.67     11.28 o
   3 -11   2        6.09       11.57     10.25 o
   4 -11   2        9.44       10.54     10.97 o
   5 -11   2        2.49        4.63     10.59 o
   6 -11   2        1.77       -1.39     11.19 o
  -3 -10   2        5.26       17.61     17.12 o
  -2 -10   2       31.52       43.14     16.27 o
  -1 -10   2      143.71      133.80     14.35 o
   0 -10   2       93.48      107.74     15.15 o
   1 -10   2      136.39      137.63     14.06 o
   2 -10   2       43.15       54.46     10.15 o
   3 -10   2       76.35       76.58     10.67 o
   4 -10   2      264.32      258.37     11.15 o
   5 -10   2       16.73       14.43     12.68 o
   6 -10   2        0.83       23.72     10.03 o
   7 -10   2        0.19       14.22     10.27 o
  -4  -9   2        3.33       28.07     21.38 o
  -3  -9   2       17.18       10.03     16.95 o
  -2  -9   2        5.07       16.40     14.89 o
  -1  -9   2        0.76        4.76     13.12 o
   0  -9   2      111.52       95.64     11.27 o
   1  -9   2       96.86       95.18     11.15 o
   2  -9   2        1.37      -10.73     10.38 o
   3  -9   2        2.05       16.82     10.37 o
   4  -9   2      184.60      181.10     10.67 o
   5  -9   2       50.83       64.59     16.46 o
   6  -9   2       30.09       42.89     10.20 o
   7  -9   2       26.03       17.15      9.45 o
   8  -9   2       73.22       75.17     10.02 o
  -5  -8   2        7.55       15.28     20.41 o
  -4  -8   2      381.31      274.71     26.13 o
  -3  -8   2       51.76       56.10     16.34 o
  -2  -8   2      105.61      120.42     15.27 o
  -1  -8   2      318.17      312.24     24.60 o
   0  -8   2      824.62      790.73     49.23 o
   1  -8   2      359.76      378.62     11.47 o
   2  -8   2      428.33      417.74     11.08 o
   3  -8   2      314.73      306.09     10.66 o
   4  -8   2      213.01      218.39      9.83 o
   5  -8   2      559.12      507.45     23.56 o
   6  -8   2        2.21       20.34      9.63 o
   7  -8   2        9.19       18.10      9.20 o
   8  -8   2        1.88      -11.86     11.12 o
   9  -8   2       22.97       18.71     10.25 o
  -6  -7   2       10.29       20.41     20.33 o
  -5  -7   2        2.99        9.13     19.76 o
  -4  -7   2        7.65       19.94     19.85 o
  -3  -7   2       23.36       43.20     15.04 o
  -2  -7   2      167.66      188.69     14.89 o
  -1  -7   2       68.54       69.82     12.85 o
   0  -7   2      154.45      152.28     10.96 o
   1  -7   2     1007.59     1026.30     35.84 o
   2  -7   2      410.10      457.54     10.65 o
   3  -7   2       20.23       29.07      9.78 o
   4  -7   2       33.47       48.46     10.44 o
   5  -7   2      621.34      624.11     22.63 o
   6  -7   2       88.83       87.96      9.60 o
   7  -7   2      134.39      126.23     10.76 o
   8  -7   2       24.38       20.06     10.23 o
   9  -7   2      117.84      100.82     10.45 o
  -7  -6   2       18.14        5.80     19.61 o
  -6  -6   2       71.72       72.51     20.35 o
  -5  -6   2       87.39       92.46     19.89 o
  -4  -6   2        3.19       21.48     19.65 o
  -3  -6   2     2945.60     2823.38    131.51 o
  -2  -6   2      434.70      421.73     26.31 o
  -1  -6   2      645.81      624.09     59.02 o
   0  -6   2     1329.77     1290.30     49.25 o
   1  -6   2     1805.82     1844.56     38.87 o
   2  -6   2       56.58       46.98      9.79 o
   3  -6   2      795.58      801.69     15.53 o
   4  -6   2      822.01      840.96     21.18 o
   5  -6   2      166.80      171.46      8.69 o
   6  -6   2      377.44      330.27     13.61 o
   7  -6   2        9.81        8.72      9.39 o
   8  -6   2        8.86        9.01      9.15 o
   9  -6   2        9.66       21.67     14.30 o
  -7  -5   2       27.60       46.94     19.38 o
  -6  -5   2        8.89       23.77     24.89 o
  -5  -5   2      103.64       93.14     18.91 o
  -4  -5   2      117.62      119.25     33.86 o
  -3  -5   2      123.05      105.23     17.98 o
  -2  -5   2      202.52      198.35     16.60 o
  -1  -5   2     1133.68     1139.95    101.62 o
   0  -5   2      762.01      779.07     28.23 o
   1  -5   2     1282.59     1336.68     21.89 o
   2  -5   2     3066.72     3373.70     34.41 o
   3  -5   2      766.31      829.74     10.89 o
   4  -5   2       39.66       28.87      8.71 o
   5  -5   2       76.89       77.77      8.65 o
   6  -5   2      728.30      705.52     21.69 o
   7  -5   2       73.65       80.94      9.38 o
   8  -5   2      206.94      207.92     12.07 o
   9  -5   2        2.22       13.91     10.49 o
  10  -5   2       67.22       57.67     11.16 o
  -8  -4   2       27.62       45.52     20.40 o
  -7  -4   2       27.97       40.71     21.01 o
  -6  -4   2      283.75      236.68     76.99 o
  -5  -4   2      389.52      356.33     80.93 o
  -4  -4   2      388.68      410.62    102.88 o
  -3  -4   2       35.83       29.25     18.22 o
  -2  -4   2    10179.18     9646.92    842.24 o
  -1  -4   2      612.03      511.62     49.11 o
   0  -4   2     1146.66     1098.35     39.49 o
   1  -4   2     2139.47     2069.19     24.12 o
   2  -4   2     1193.87     1135.44     19.39 o
   3  -4   2      539.20      707.12     10.92 o
   4  -4   2     1366.21     1474.57     31.57 o
   5  -4   2      561.30      637.90     14.08 o
   6  -4   2       48.05       71.69      8.68 o
   7  -4   2      102.77      115.08      9.89 o
   8  -4   2       11.98       25.10     10.37 o
   9  -4   2        0.19       -2.65     11.30 o
  10  -4   2        9.10        9.14     11.69 o
  -8  -3   2        0.20       -5.77     19.25 o
  -7  -3   2       90.84       91.31     19.33 o
  -6  -3   2      335.24      328.42     41.97 o
  -5  -3   2      369.90      348.04     19.13 o
  -4  -3   2      699.21      699.03     98.78 o
  -3  -3   2     1316.10     1346.89    290.79 o
  -2  -3   2      651.05      636.56     84.65 o
  -1  -3   2      978.34      872.97     98.65 o
   0  -3   2     2842.44     3020.20    121.05 o
   1  -3   2     2720.71     2959.40     34.23 o
   2  -3   2      914.96      946.40     12.54 o
   3  -3   2     3700.05     3999.98     47.68 o
   4  -3   2      802.34      828.67     12.78 o
   5  -3   2       48.64       51.78      9.03 o
   6  -3   2       46.90       43.72      9.25 o
   7  -3   2      511.41      486.07     16.00 o
   8  -3   2       51.64       52.50     10.61 o
   9  -3   2      116.31      102.99     11.95 o
  10  -3   2        1.37       14.41     12.38 o
  -9  -2   2        1.73      -13.28     18.34 o
  -8  -2   2       21.09        9.30     18.03 o
  -7  -2   2      192.14      192.23     17.52 o
  -6  -2   2      146.67      157.26     16.42 o
  -5  -2   2     1246.64     1215.83     58.13 o
  -4  -2   2      955.46      970.45     42.51 o
  -3  -2   2      484.73      471.66     22.57 o
  -2  -2   2       72.16       97.23     22.12 o
  -1  -2   2    10867.98     8524.94   1653.60 o
   0  -2   2      192.64      221.54     13.05 o
   1  -2   2      595.73      551.26     12.56 o
   2  -2   2     1162.41     1214.24     13.04 o
   3  -2   2      516.24      496.41     12.76 o
   4  -2   2      318.84      389.68     10.03 o
   5  -2   2     1439.68     1489.65     14.13 o
   6  -2   2       24.98       24.88      9.83 o
   7  -2   2       10.69       25.55     10.61 o
   8  -2   2       32.68       42.68     11.78 o
   9  -2   2        2.79       12.11     10.71 o
  10  -2   2        1.14       19.71     12.72 o
  -9  -1   2       16.07       20.60     16.92 o
  -8  -1   2        8.09       12.34     15.30 o
  -7  -1   2       11.16       -1.17     13.76 o
  -6  -1   2      420.88      399.11     14.29 o
  -5  -1   2     1613.42     1721.00     54.20 o
  -4  -1   2     1867.29     1998.37     23.46 o
  -3  -1   2     2289.97     2639.08     89.86 o
  -2  -1   2     4187.45     4590.78    212.00 o
  -1  -1   2     1701.56     1651.90     88.56 o
   0  -1   2     2046.10     2029.60     98.74 o
   1  -1   2      165.36      171.07     12.08 o
   2  -1   2     2567.45     2745.81     30.41 o
   3  -1   2       20.66       25.67      9.64 o
   4  -1   2     2121.96     2248.33     29.30 o
   5  -1   2      508.68      488.43     11.70 o
   6  -1   2       75.25       67.01     12.09 o
   7  -1   2        8.73       18.48     10.84 o
   8  -1   2      312.52      314.40     13.43 o
   9  -1   2       23.09       48.23     12.34 o
  -9   0   2       31.58       49.78     16.31 o
  -8   0   2       49.26       55.14     12.96 o
  -7   0   2      144.72      150.59     11.95 o
  -6   0   2      574.62      595.52     13.33 o
  -5   0   2        8.47       18.50     11.44 o
  -4   0   2     1306.32     1352.67     15.42 o
  -3   0   2      799.54      882.50     14.93 o
  -2   0   2       20.88       24.51     13.24 o
  -1   0   2      875.58     1008.46     20.25 o
   0   0   2     2799.72     2032.24     74.26 o
   1   0   2      418.41      502.71     16.52 o
   2   0   2      132.38      107.25     12.63 o
   3   0   2      610.91      635.54     15.41 o
   4   0   2      312.00      339.65     13.95 o
   5   0   2       13.38       24.72     12.45 o
   6   0   2      531.39      561.80     22.54 o
   7   0   2       22.15       20.54     11.68 o
   8   0   2        7.81       17.17     12.41 o
   9   0   2       29.27       41.80     13.43 o
  -9   1   2       60.39       45.73     18.62 o
  -8   1   2      259.32      242.28     13.15 o
  -7   1   2      150.64      138.18     11.49 o
  -6   1   2       58.48       49.88     10.35 o
  -5   1   2      827.09      919.57     13.07 o
  -4   1   2     3193.87     3587.50     36.65 o
  -3   1   2     1562.63     1800.38     24.25 o
  -2   1   2     2952.98     3292.71     32.71 o
  -1   1   2      308.11      356.99     14.71 o
   0   1   2      862.60     1034.81     25.33 o
   1   1   2      798.19      805.05     95.77 o
   2   1   2      810.01      827.83     42.71 o
   3   1   2      493.13      475.91     21.35 o
   4   1   2       78.05       80.03     11.79 o
   5   1   2      760.84      770.55     22.07 o
   6   1   2      273.82      273.87     18.09 o
   7   1   2       30.46       35.04     13.21 o
   8   1   2        1.02        6.40     13.48 o
   9   1   2      117.33       98.62     15.66 o
 -10   2   2        0.11       20.65     16.52 o
  -9   2   2        7.79        6.36     12.37 o
  -8   2   2      151.73      159.75     14.66 o
  -7   2   2      113.00      122.70     10.67 o
  -6   2   2      428.88      461.52     11.69 o
  -5   2   2      725.25      756.12     16.29 o
  -4   2   2     1436.02     1658.74     20.00 o
  -3   2   2      176.21      171.95     10.53 o
  -2   2   2      321.20      360.69     13.85 o
  -1   2   2        5.45       13.92     13.04 o
   0   2   2       60.83      103.54     18.02 o
   1   2   2     3964.81     4105.25    232.60 o
   2   2   2        7.72        4.00     15.67 o
   3   2   2       19.01       24.42     13.02 o
   4   2   2       74.88       80.18     13.15 o
   5   2   2      115.52      139.55     14.67 o
   6   2   2       32.45       47.22     13.44 o
   7   2   2       87.59       67.59     18.98 o
   8   2   2       17.92       21.79     16.66 o
 -10   3   2       16.17        7.54     12.04 o
  -9   3   2       63.97       57.12     11.02 o
  -8   3   2      157.12      158.25     11.08 o
  -7   3   2      966.96      892.94     13.62 o
  -6   3   2      296.39      298.21     16.65 o
  -5   3   2      138.45      124.17     11.62 o
  -4   3   2      913.17      965.89     17.31 o
  -3   3   2     3772.31     4123.21     38.42 o
  -2   3   2       20.25       31.84     10.48 o
  -1   3   2     2011.04     2071.93     58.10 o
   0   3   2      702.17      702.46     18.63 o
   1   3   2       68.50       78.95     15.44 o
   2   3   2      127.58      128.13     15.26 o
   3   3   2      221.05      213.67     15.40 o
   4   3   2      125.83      122.52     17.96 o
   5   3   2      137.05      138.03     15.82 o
   6   3   2      260.07      263.14     16.88 o
   7   3   2       61.94       64.00     36.02 o
   8   3   2        3.14       12.41     20.79 o
 -10   4   2        0.20        5.61     12.00 o
  -9   4   2        2.01       11.10     11.24 o
  -8   4   2        0.12        2.78     10.64 o
  -7   4   2      220.38      197.68      9.40 o
  -6   4   2       45.11       54.32      9.29 o
  -5   4   2      468.82      534.64     10.38 o
  -4   4   2      472.87      534.56     11.83 o
  -3   4   2     1039.78     1178.94     15.15 o
  -2   4   2        3.16        5.67      9.96 o
  -1   4   2      409.07      425.00     11.66 o
   0   4   2        1.65        4.67     11.70 o
   1   4   2       38.33       26.65     14.48 o
   2   4   2     1331.86     1340.55     57.25 o
   3   4   2        0.68       11.27     15.26 o
   4   4   2       12.16       18.42     13.89 o
   5   4   2        0.01        0.71     15.81 o
   6   4   2       15.98       34.80     19.88 o
   7   4   2        0.43      -12.37     33.86 o
   8   4   2        7.32        5.82     21.53 o
 -10   5   2       33.31       28.93     11.55 o
  -9   5   2       65.20       59.56     10.38 o
  -8   5   2      182.26      159.24     10.62 o
  -7   5   2      204.76      194.58     12.66 o
  -6   5   2     1199.82     1116.43     21.81 o
  -5   5   2      127.50      133.42     12.41 o
  -4   5   2      169.70      175.16      9.52 o
  -3   5   2      994.25     1013.72     18.74 o
  -2   5   2     2376.60     2501.53     58.72 o
  -1   5   2       12.59       19.14     10.91 o
   0   5   2      529.85      506.63     18.43 o
   1   5   2      164.47      162.50     14.59 o
   2   5   2        3.50       15.74     14.85 o
   3   5   2        7.69       10.68     14.07 o
   4   5   2        2.96       -0.48     15.28 o
   5   5   2       47.40       44.05     16.23 o
   6   5   2       69.66       58.32     21.58 o
   7   5   2       55.16       37.26     36.02 o
  -9   6   2        0.33       13.96     10.26 o
  -8   6   2       16.65       12.50     10.18 o
  -7   6   2       17.59       20.24     10.58 o
  -6   6   2      145.01      147.07     10.31 o
  -5   6   2        0.87        1.74      9.81 o
  -4   6   2       69.41       78.91      9.23 o
  -3   6   2      374.71      380.27     10.75 o
  -2   6   2       20.34       27.06     10.65 o
  -1   6   2        0.03       -4.31     10.28 o
   0   6   2       49.99       51.56     11.79 o
   1   6   2       48.10       59.71     14.24 o
   2   6   2        4.15       -2.11     15.33 o
   3   6   2      110.45       94.18     16.13 o
   4   6   2       25.77       33.37     15.58 o
   5   6   2       19.04       29.95     18.03 o
   6   6   2        1.87        8.60     21.62 o
  -9   7   2      106.31       80.09     13.63 o
  -8   7   2       74.17       61.38     10.38 o
  -7   7   2      324.64      276.68     11.20 o
  -6   7   2      147.25      135.70     10.91 o
  -5   7   2      702.13      668.23     11.96 o
  -4   7   2       14.75       14.89      9.62 o
  -3   7   2      177.43      169.33     10.35 o
  -2   7   2      732.01      726.65     25.16 o
  -1   7   2      862.45      874.93     20.99 o
   0   7   2       58.62       53.48     11.58 o
   1   7   2       80.47       78.86     14.48 o
   2   7   2        0.30       15.06     15.09 o
   3   7   2        8.58       11.81     16.31 o
   4   7   2        0.02       12.26     16.49 o
   5   7   2        3.80       -8.82     23.49 o
  -9   8   2       12.88        0.66     10.68 o
  -8   8   2        0.36        8.00     10.82 o
  -7   8   2       11.60        8.94     10.70 o
  -6   8   2       14.19       25.76      9.93 o
  -5   8   2       82.24       97.50     10.29 o
  -4   8   2        1.63        8.44     10.12 o
  -3   8   2        4.75       13.70     10.27 o
  -2   8   2      242.57      255.35     13.04 o
  -1   8   2       12.23       14.86     10.94 o
   0   8   2        1.44       12.78     12.22 o
   1   8   2        1.80       24.24     13.70 o
   2   8   2       52.49       56.86     15.61 o
   3   8   2       31.85       39.45     16.51 o
   4   8   2        0.60        9.16     17.95 o
   5   8   2       17.28       19.89     26.91 o
  -8   9   2      122.29      106.52     10.77 o
  -7   9   2       39.67       54.39     12.07 o
  -6   9   2      300.98      251.24     13.83 o
  -5   9   2      107.64      111.03     11.04 o
  -4   9   2      294.87      288.86     12.70 o
  -3   9   2        4.67       20.27      9.93 o
  -2   9   2       78.10       73.48     13.35 o
  -1   9   2      270.75      258.44     12.67 o
   0   9   2      210.97      200.68     13.74 o
   1   9   2       30.85       46.90     14.10 o
   2   9   2        3.24       15.66     15.88 o
   3   9   2       12.45       20.49     18.18 o
  -7  10   2        0.04       14.25     10.29 o
  -6  10   2        0.03       20.37      9.65 o
  -5  10   2        0.18       10.17     10.23 o
  -4  10   2       54.32       44.31     10.97 o
  -3  10   2        0.12       12.58     11.26 o
  -2  10   2       18.08       19.46     11.54 o
  -1  10   2       70.88       83.46     17.85 o
   0  10   2        0.42        0.26     13.43 o
   1  10   2        0.16       15.81     15.98 o
   2  10   2        5.04        9.67     17.43 o
  -6  11   2       13.87       28.79     11.32 o
  -5  11   2      127.66      103.07     12.18 o
  -4  11   2       64.44       71.49     17.32 o
  -3  11   2       89.17       82.64     11.63 o
  -2  11   2        6.74       20.70     12.38 o
  -1  11   2        8.55       14.72     13.18 o
   0  11   2       31.95        6.97     16.90 o
   3 -12   3        0.29       12.91     11.14 o
  -1 -11   3        6.85        2.54     14.52 o
   0 -11   3       42.52       31.02     12.35 o
   1 -11   3       89.91       82.45     12.02 o
   2 -11   3       36.18       39.08     12.04 o
   3 -11   3       12.37       16.81     11.05 o
   4 -11   3        0.03        4.52     11.03 o
   5 -11   3        0.16        5.92     12.28 o
   6 -11   3        0.09       10.03     11.20 o
  -3 -10   3        3.29       21.11     17.22 o
  -2 -10   3        0.14        5.76     15.79 o
  -1 -10   3        7.01       16.94     13.11 o
   0 -10   3        2.28        7.43     11.44 o
   1 -10   3       86.64       70.25     11.84 o
   2 -10   3      194.65      185.47     11.06 o
   3 -10   3       36.21       32.09     10.58 o
   4 -10   3       24.14       26.90     10.62 o
   5 -10   3      102.77       99.23     11.83 o
   6 -10   3      166.12      164.82     10.49 o
   7 -10   3       40.05       44.55      9.27 o
  -4  -9   3        0.88       23.18     20.50 o
  -3  -9   3       47.88       43.51     16.04 o
  -2  -9   3       39.98       54.68     14.42 o
  -1  -9   3        2.91       13.82     12.39 o
   0  -9   3       70.30       74.81     11.49 o
   1  -9   3      162.03      172.19     12.41 o
   2  -9   3      151.89      188.29     10.34 o
   3  -9   3        1.66       13.86     10.10 o
   4  -9   3       68.47       77.42     10.57 o
   5  -9   3        2.99        4.85     16.62 o
   6  -9   3       36.42       40.79     10.12 o
   7  -9   3       33.61       24.11     13.83 o
   8  -9   3       24.51       23.84     10.32 o
  -5  -8   3        2.66        4.66     20.47 o
  -4  -8   3        3.82       16.79     17.94 o
  -3  -8   3        8.13       21.75     16.96 o
  -2  -8   3       64.54       71.71     14.89 o
  -1  -8   3        1.10       15.12     11.79 o
   0  -8   3       60.83       63.95     10.85 o
   1  -8   3       39.83       39.20     10.36 o
   2  -8   3      425.64      423.59     19.08 o
   3  -8   3      572.64      603.79     13.38 o
   4  -8   3      161.58      170.07     10.27 o
   5  -8   3      134.83      144.47      9.26 o
   6  -8   3      125.65      114.99     10.32 o
   7  -8   3      313.01      301.53     11.05 o
   8  -8   3      110.05       99.13     10.98 o
   9  -8   3       58.21       48.95     10.48 o
  -6  -7   3        0.38       14.24     21.21 o
  -5  -7   3       74.71       68.07     40.19 o
  -4  -7   3       23.06       27.47     18.13 o
  -3  -7   3        1.27        3.91     15.04 o
  -2  -7   3       22.79       32.45     14.11 o
  -1  -7   3       32.90       40.12     12.26 o
   0  -7   3      163.52      175.92     13.23 o
   1  -7   3      457.74      488.53     15.33 o
   2  -7   3      147.64      174.27      9.95 o
   3  -7   3      113.58       92.94     10.21 o
   4  -7   3       45.85       57.51     11.51 o
   5  -7   3      199.81      181.89     10.17 o
   6  -7   3        0.99        5.75      9.01 o
   7  -7   3      104.05       91.09     10.40 o
   8  -7   3       50.08       42.94      9.78 o
   9  -7   3       12.31       19.22      9.94 o
  -7  -6   3       14.88       16.96     20.17 o
  -6  -6   3        5.79       11.47     18.94 o
  -5  -6   3       87.89       74.32     19.87 o
  -4  -6   3       27.55       30.45     20.27 o
  -3  -6   3        3.02        5.74     16.46 o
  -2  -6   3       56.77       47.39     14.42 o
  -1  -6   3      228.81      239.73     17.76 o
   0  -6   3       35.75       39.94     10.22 o
   1  -6   3      361.01      324.51     10.96 o
   2  -6   3       92.25       94.53      8.85 o
   3  -6   3     1137.67     1135.86     12.74 o
   4  -6   3     1379.54     1364.86     12.19 o
   5  -6   3      478.61      482.51     11.14 o
   6  -6   3      157.14      130.79      9.83 o
   7  -6   3       91.89       96.66     11.74 o
   8  -6   3      320.29      315.16     10.42 o
   9  -6   3      130.70      134.04     10.58 o
  -7  -5   3       31.65       45.90     21.64 o
  -6  -5   3        1.16       -7.58     18.16 o
  -5  -5   3        4.59       29.33     17.39 o
  -4  -5   3       50.24       43.70     19.80 o
  -3  -5   3       39.82       46.31     18.85 o
  -2  -5   3        2.47        3.97     13.71 o
  -1  -5   3      317.83      313.41     29.72 o
   0  -5   3        3.10        5.92     10.37 o
   1  -5   3      684.80      766.69     11.53 o
   2  -5   3     1340.31     1444.28     22.67 o
   3  -5   3        5.36       10.55      8.20 o
   4  -5   3      224.24      236.52      9.06 o
   5  -5   3       14.13       17.15     11.04 o
   6  -5   3      310.55      293.37      9.78 o
   7  -5   3        5.45        8.50      8.94 o
   8  -5   3       43.69       42.89     10.34 o
   9  -5   3        7.56       18.17     14.91 o
  -8  -4   3       55.36       56.61     21.35 o
  -7  -4   3        4.70        3.76     17.42 o
  -6  -4   3       46.05       49.03     17.70 o
  -5  -4   3       28.36       11.50     18.84 o
  -4  -4   3      240.86      245.56     59.44 o
  -3  -4   3       29.03       35.23     20.28 o
  -2  -4   3        3.91        0.02     14.50 o
  -1  -4   3       53.61       47.08     12.10 o
   0  -4   3       37.73       47.67     10.41 o
   1  -4   3      538.69      558.34     12.90 o
   2  -4   3     1250.96     1158.80     11.55 o
   3  -4   3      167.47      139.73      8.90 o
   4  -4   3     2278.24     2349.29     32.31 o
   5  -4   3     2247.47     2241.42     22.58 o
   6  -4   3      725.19      676.19     10.61 o
   7  -4   3       38.65       47.46      9.22 o
   8  -4   3      112.75      114.69     10.64 o
   9  -4   3      195.91      169.76      9.98 o
  10  -4   3       58.69       26.53     12.40 o
  -8  -3   3       43.97       47.37     19.42 o
  -7  -3   3       47.51       76.77     19.46 o
  -6  -3   3      156.88      140.23     17.68 o
  -5  -3   3      141.39      132.81     25.97 o
  -4  -3   3        4.04       -0.76     17.85 o
  -3  -3   3      293.58      284.58     57.43 o
  -2  -3   3        0.82        1.39     15.33 o
  -1  -3   3       25.11       25.43     12.77 o
   0  -3   3     3518.29     3430.58    131.65 o
   1  -3   3       16.86       13.26     10.23 o
   2  -3   3      105.47      111.59      8.90 o
   3  -3   3     1169.76     1227.57     11.74 o
   4  -3   3      356.43      375.65     12.05 o
   5  -3   3      300.18      320.08      9.72 o
   6  -3   3       37.85       35.69      9.00 o
   7  -3   3      271.06      279.62     10.89 o
   8  -3   3       14.13       23.22     10.86 o
   9  -3   3        0.23       11.80     17.10 o
  10  -3   3        0.03       11.33     11.62 o
  -9  -2   3        4.51       26.51     20.42 o
  -8  -2   3      113.47      105.39     17.75 o
  -7  -2   3      306.21      280.38     18.27 o
  -6  -2   3       38.44       49.37     16.05 o
  -5  -2   3       93.95      106.22     15.34 o
  -4  -2   3        7.87       25.16     18.08 o
  -3  -2   3       27.67       65.46     19.28 o
  -2  -2   3      101.35       92.15     19.21 o
  -1  -2   3       35.34       27.73     14.57 o
   0  -2   3       53.11       60.46     10.74 o
   1  -2   3      235.74      228.98      9.87 o
   2  -2   3     2221.14     2397.17     16.48 o
   3  -2   3     1377.14     1344.34     24.03 o
   4  -2   3      687.79      634.92     11.44 o
   5  -2   3     2205.42     2249.35     23.43 o
   6  -2   3     1852.64     1857.02     47.55 o
   7  -2   3      438.23      419.97     12.75 o
   8  -2   3        2.84       15.48     10.26 o
   9  -2   3      111.33       98.18     11.59 o
  -9  -1   3        4.78       37.98     17.25 o
  -8  -1   3        1.14       32.93     14.91 o
  -7  -1   3       33.77       35.31     14.43 o
  -6  -1   3        3.51        8.65     14.64 o
  -5  -1   3      515.17      537.83     15.31 o
  -4  -1   3      965.62     1110.11     17.71 o
  -3  -1   3      126.92      154.12     15.23 o
  -2  -1   3     4055.03     4244.87    196.20 o
  -1  -1   3       17.06       34.82     16.62 o
   0  -1   3      197.41      233.82     13.83 o
   1  -1   3     1642.78     1768.07     20.98 o
   2  -1   3      126.41      122.26     10.97 o
   3  -1   3       13.58       22.52      9.72 o
   4  -1   3       52.59       63.53      9.95 o
   5  -1   3      153.36      151.97     11.65 o
   6  -1   3      114.89      113.26     10.63 o
   7  -1   3       90.50       92.20     11.16 o
   8  -1   3      173.01      169.34     11.92 o
   9  -1   3        5.19        8.78     12.17 o
  -9   0   3       17.38       28.95     14.30 o
  -8   0   3       13.37        0.27     14.68 o
  -7   0   3      279.44      291.75     12.91 o
  -6   0   3      797.99      853.73     23.88 o
  -5   0   3       52.28       61.01     11.17 o
  -4   0   3      257.01      245.24     11.38 o
  -3   0   3      513.06      540.52     14.61 o
  -2   0   3      505.78      500.00     15.83 o
  -1   0   3      572.05      610.58     19.15 o
   0   0   3        0.18       12.07     14.11 o
   1   0   3       97.64       99.43     13.09 o
   2   0   3       50.14       72.04     16.83 o
   3   0   3     1091.72     1124.05     14.74 o
   4   0   3      533.18      531.93     11.99 o
   5   0   3      546.97      526.52     12.24 o
   6   0   3      878.09      869.46     13.83 o
   7   0   3      569.26      574.49     13.19 o
   8   0   3       95.55       88.71     12.28 o
   9   0   3        4.78        9.78     13.23 o
  -9   1   3        7.62       31.82     16.31 o
  -8   1   3       51.72       53.87     11.48 o
  -7   1   3       76.50       95.57     11.48 o
  -6   1   3        1.13       12.43     10.03 o
  -5   1   3      227.99      215.92     11.20 o
  -4   1   3      770.12      859.76     12.09 o
  -3   1   3      689.37      757.58     12.50 o
  -2   1   3       52.38       71.06     12.73 o
  -1   1   3     2513.88     2917.19     23.71 o
   0   1   3      472.93      552.23     22.36 o
   1   1   3      781.52      732.06     75.92 o
   2   1   3      212.68      205.65     14.55 o
   3   1   3       82.03       81.28     14.14 o
   4   1   3       73.38       66.96     12.98 o
   5   1   3       86.74       93.26     12.39 o
   6   1   3        5.08        4.58     11.65 o
   7   1   3        6.58       28.90     13.49 o
   8   1   3       30.39       33.97     14.03 o
   9   1   3       68.68       58.71     14.85 o
 -10   2   3       36.72       44.91     13.40 o
  -9   2   3      132.59      109.09     14.00 o
  -8   2   3       84.12      102.69     10.70 o
  -7   2   3       69.61       81.86     14.30 o
  -6   2   3      602.52      619.79     11.88 o
  -5   2   3     1416.23     1395.46     23.16 o
  -4   2   3       48.46       35.20      9.73 o
  -3   2   3      822.64      810.83     15.40 o
  -2   2   3     1771.27     1928.54     33.65 o
  -1   2   3       80.29       73.50     10.98 o
   0   2   3      126.80      147.59     17.24 o
   1   2   3       29.96       33.56     22.92 o
   2   2   3      125.01      113.86     18.64 o
   3   2   3      220.41      247.98     14.45 o
   4   2   3      141.50      140.26     18.03 o
   5   2   3       97.48      106.69     18.05 o
   6   2   3      117.38      106.43     14.04 o
   7   2   3      159.27      152.10     14.76 o
   8   2   3       49.40       47.32     15.41 o
 -10   3   3        1.55       -3.31     12.03 o
  -9   3   3        3.21        8.65     15.46 o
  -8   3   3        0.73       -1.21     11.64 o
  -7   3   3      239.14      250.76     13.23 o
  -6   3   3      281.59      261.01     10.16 o
  -5   3   3        3.41       14.06      9.15 o
  -4   3   3      934.00      949.94     13.86 o
  -3   3   3      244.75      294.11     11.10 o
  -2   3   3      296.93      293.82     12.49 o
  -1   3   3      114.22      129.48     12.30 o
   0   3   3      713.86      746.70     16.56 o
   1   3   3     1090.69     1179.68     21.77 o
   2   3   3     1019.78      926.12     92.71 o
   3   3   3      493.21      480.30     32.04 o
   4   3   3      442.46      455.09     19.71 o
   5   3   3      150.29      165.94     19.63 o
   6   3   3       52.40       69.07     19.59 o
   7   3   3        0.52       26.92     15.83 o
   8   3   3        3.43       36.75     21.24 o
 -10   4   3       27.04       27.39     12.14 o
  -9   4   3      126.33      112.51     11.78 o
  -8   4   3      147.60      159.98     10.24 o
  -7   4   3      172.34      167.07     10.23 o
  -6   4   3      274.33      292.97     17.38 o
  -5   4   3     1507.07     1480.82     25.34 o
  -4   4   3     1861.37     1872.93     23.94 o
  -3   4   3      165.69      135.33      9.87 o
  -2   4   3      405.58      394.97     10.76 o
  -1   4   3      234.54      245.42     11.44 o
   0   4   3      135.46      140.44     14.40 o
   1   4   3       16.01       18.67     14.84 o
   2   4   3        7.04       14.80     15.66 o
   3   4   3      231.41      220.51     16.01 o
   4   4   3       55.19       57.71     15.25 o
   5   4   3        3.24        6.63     15.65 o
   6   4   3        4.81       16.12     21.89 o
   7   4   3        3.66        0.83     23.34 o
 -10   5   3        2.08       16.94     11.94 o
  -9   5   3       33.78       23.17     14.84 o
  -8   5   3       13.76        7.01      9.73 o
  -7   5   3        0.45      -14.93     10.73 o
  -6   5   3      463.10      432.99     12.87 o
  -5   5   3       70.41       69.59      9.68 o
  -4   5   3       26.64       36.00      9.65 o
  -3   5   3      816.60      770.76     22.68 o
  -2   5   3       60.71       59.96     10.35 o
  -1   5   3      613.15      616.90     13.90 o
   0   5   3      581.40      595.58     21.16 o
   1   5   3      741.62      776.24     17.73 o
   2   5   3      525.38      570.17     24.19 o
   3   5   3      423.55      400.81     27.12 o
   4   5   3      313.54      315.85     17.25 o
   5   5   3      261.55      259.75     16.95 o
   6   5   3       49.97       59.52     34.63 o
   7   5   3        3.75       20.25     23.04 o
  -9   6   3       56.75       44.98     10.87 o
  -8   6   3      226.39      219.33     15.44 o
  -7   6   3       43.88       65.76     10.61 o
  -6   6   3      174.29      163.69     10.11 o
  -5   6   3      514.85      510.24     10.87 o
  -4   6   3     2118.12     2072.88     37.75 o
  -3   6   3     1016.73      983.37     14.14 o
  -2   6   3      145.09      125.17     10.05 o
  -1   6   3       19.75       19.56     12.81 o
   0   6   3        4.04       10.09     12.31 o
   1   6   3       55.00       52.84     14.95 o
   2   6   3       29.15       33.65     15.79 o
   3   6   3        0.10       10.80     15.15 o
   4   6   3       60.27       49.27     15.88 o
   5   6   3        0.10       19.42     25.23 o
   6   6   3        0.34       -0.46     34.16 o
  -9   7   3        1.25       11.58     11.59 o
  -8   7   3       32.42       35.07     10.44 o
  -7   7   3       42.99       36.60     11.11 o
  -6   7   3        0.72       10.87     10.49 o
  -5   7   3      401.91      397.48      9.96 o
  -4   7   3       23.29       22.69      9.87 o
  -3   7   3        3.70       -6.51      9.51 o
  -2   7   3      254.10      244.54     11.00 o
  -1   7   3      271.94      281.72     13.61 o
   0   7   3      538.91      517.46     28.97 o
   1   7   3      515.33      563.53     17.45 o
   2   7   3      313.30      332.48     17.43 o
   3   7   3       84.17       92.92     16.98 o
   4   7   3       68.66       67.06     17.28 o
   5   7   3       61.14       59.45     27.51 o
  -9   8   3       47.54       35.61     10.26 o
  -8   8   3       67.23       51.06     10.85 o
  -7   8   3      240.86      225.87     10.04 o
  -6   8   3        6.05       13.86      9.25 o
  -5   8   3       58.23       64.59      9.63 o
  -4   8   3      359.58      355.18     11.76 o
  -3   8   3     1024.63     1002.19     17.14 o
  -2   8   3      181.94      168.48     10.81 o
  -1   8   3       12.29       20.46     12.10 o
   0   8   3       12.91       22.55     14.74 o
   1   8   3       20.40       21.56     14.21 o
   2   8   3        0.01        8.68     16.90 o
   3   8   3        7.33        4.37     18.70 o
   4   8   3        0.59       10.02     21.15 o
  -8   9   3        0.97       20.05     10.76 o
  -7   9   3        0.51       14.71     10.77 o
  -6   9   3       15.95       28.14     11.94 o
  -5   9   3        1.45       27.38      9.09 o
  -4   9   3      221.72      231.58     11.49 o
  -3   9   3       36.54       37.83     11.38 o
  -2   9   3       17.41       45.91     11.52 o
  -1   9   3       47.10       62.42     12.14 o
   0   9   3      108.94      111.84     16.31 o
   1   9   3      193.50      190.04     16.96 o
   2   9   3      168.47      173.70     20.37 o
   3   9   3       42.23       47.00     22.35 o
  -7  10   3       38.07       33.89     11.32 o
  -6  10   3      153.68      148.95     11.38 o
  -5  10   3        0.99       -4.67     10.38 o
  -4  10   3        0.87       14.45     10.75 o
  -3  10   3       63.32       62.73     10.11 o
  -2  10   3      129.44      114.18     12.18 o
  -1  10   3        2.69       25.42     12.67 o
   0  10   3        1.67       11.81     14.40 o
   1  10   3        8.38       32.13     15.68 o
   2  10   3        6.53       14.31     22.19 o
  -5  11   3        1.58       17.89     11.19 o
  -4  11   3        0.17        7.37     14.12 o
  -3  11   3       92.02      101.10     11.92 o
  -2  11   3        3.30       13.41     13.21 o
  -1  11   3       23.64       28.66     14.57 o
   0  11   3        4.07       17.72     15.21 o
  -1 -11   4        0.75       16.74     14.28 o
   0 -11   4        3.00       -2.04     12.11 o
   1 -11   4        9.82       17.18     11.89 o
   2 -11   4       29.31       36.20     11.06 o
   3 -11   4      249.32      207.39     11.54 o
   4 -11   4      107.30      106.23     15.46 o
   5 -11   4       85.95       67.56     10.57 o
   6 -11   4       11.93       16.06      9.67 o
  -3 -10   4        1.41       13.73     21.21 o
  -2 -10   4        2.95       11.08     15.66 o
  -1 -10   4        0.79      -10.76     13.21 o
   0 -10   4       57.40       44.98     12.32 o
   1 -10   4       16.50       13.80     11.18 o
   2 -10   4       43.33       63.54     10.64 o
   3 -10   4       40.69       49.79     11.69 o
   4 -10   4        7.42        8.52     10.48 o
   5 -10   4      293.94      246.67     17.72 o
   6 -10   4       15.69        0.22     12.43 o
   7 -10   4       63.02       53.95     10.46 o
  -4  -9   4        2.47        6.74     21.70 o
  -3  -9   4        0.32       -6.56     20.40 o
  -2  -9   4       33.16       33.68     15.22 o
  -1  -9   4        1.22        8.09     11.92 o
   0  -9   4       17.85       28.77     11.52 o
   1  -9   4       61.95       64.27     11.58 o
   2  -9   4      117.57      116.45     13.05 o
   3  -9   4       93.90      107.49     11.08 o
   4  -9   4      948.22      921.98     22.85 o
   5  -9   4      500.85      490.75     11.33 o
   6  -9   4      342.62      335.57     12.88 o
   7  -9   4       11.30       18.74      9.49 o
   8  -9   4       48.30       59.37     10.67 o
  -5  -8   4        6.31       11.10     18.57 o
  -4  -8   4       17.89       33.73     21.17 o
  -3  -8   4       20.15       18.58     18.25 o
  -2  -8   4        7.65       14.15     13.67 o
  -1  -8   4        0.37        9.10     12.48 o
   0  -8   4      116.73      118.74     11.30 o
   1  -8   4      353.05      353.44     16.42 o
   2  -8   4       39.76       40.95     10.00 o
   3  -8   4      180.36      178.98      9.68 o
   4  -8   4      133.36      116.55     14.12 o
   5  -8   4       68.44       73.65     10.32 o
   6  -8   4      503.05      482.51     11.96 o
   7  -8   4        2.73        1.49     10.23 o
   8  -8   4       38.11       43.89      9.22 o
   9  -8   4       25.53       20.98      9.45 o
  -6  -7   4        8.53       26.37     18.53 o
  -5  -7   4       12.22       17.80     21.45 o
  -4  -7   4        2.30        0.62     19.07 o
  -3  -7   4       13.26       18.85     17.31 o
  -2  -7   4       45.64       51.71     12.86 o
  -1  -7   4      179.26      158.38     14.77 o
   0  -7   4        8.90       13.33      9.97 o
   1  -7   4      226.55      251.71     13.23 o
   2  -7   4      452.41      456.22     12.32 o
   3  -7   4      500.42      519.23     13.72 o
   4  -7   4      102.51       99.35      9.05 o
   5  -7   4     2563.60     2510.12     17.14 o
   6  -7   4     1064.61     1062.56     29.02 o
   7  -7   4      446.09      430.54      9.88 o
   8  -7   4       11.53       25.36     10.39 o
   9  -7   4       48.44       40.15     12.07 o
  -7  -6   4        0.00       -6.10     21.15 o
  -6  -6   4        1.70       32.01     18.52 o
  -5  -6   4        7.44       12.36     20.95 o
  -4  -6   4       49.84       24.59     18.53 o
  -3  -6   4      205.77      202.20     16.43 o
  -2  -6   4      173.50      160.97     13.88 o
  -1  -6   4       35.21       37.55     11.94 o
   0  -6   4       55.97       61.14     10.05 o
   1  -6   4      774.17      774.72     25.31 o
   2  -6   4      642.27      645.55     10.18 o
   3  -6   4       33.23       30.27      9.04 o
   4  -6   4      395.48      391.41      9.78 o
   5  -6   4      142.36      148.09      9.30 o
   6  -6   4      345.11      361.12     15.46 o
   7  -6   4      415.89      402.45     11.09 o
   8  -6   4        0.74       -9.42      9.80 o
   9  -6   4        9.02       -2.46     10.36 o
  -7  -5   4        0.50       45.50     21.50 o
  -6  -5   4        3.18       35.36     19.65 o
  -5  -5   4       15.16       17.89     20.20 o
  -4  -5   4        0.42       14.77     17.69 o
  -3  -5   4        0.49       23.45     18.48 o
  -2  -5   4        5.89        8.97     12.86 o
  -1  -5   4      751.03      704.73     63.77 o
   0  -5   4      615.43      566.12     26.20 o
   1  -5   4       23.31        9.41      9.91 o
   2  -5   4     1171.15     1178.00     11.79 o
   3  -5   4     1023.05     1004.21     10.89 o
   4  -5   4      924.21      902.57     12.18 o
   5  -5   4       64.01       75.49     10.60 o
   6  -5   4     3645.17     3615.50     55.59 o
   7  -5   4      951.81      966.66     21.18 o
   8  -5   4      165.74      177.06     10.66 o
   9  -5   4       15.97       30.75     10.35 o
  -8  -4   4        0.03       11.58     18.93 o
  -7  -4   4       97.27       98.43     26.13 o
  -6  -4   4       45.63       72.45     24.58 o
  -5  -4   4       35.17       32.23     20.71 o
  -4  -4   4       93.73       99.39     19.61 o
  -3  -4   4      389.84      378.94     66.40 o
  -2  -4   4      344.12      311.59     37.66 o
  -1  -4   4      967.54      962.27     81.78 o
   0  -4   4      117.18      124.03     11.07 o
   1  -4   4      497.22      516.49     11.43 o
   2  -4   4     1826.40     1831.15     20.02 o
   3  -4   4     1164.87     1191.05     11.87 o
   4  -4   4      111.65       93.26      8.49 o
   5  -4   4      389.03      364.52     11.87 o
   6  -4   4      115.72      124.70      9.55 o
   7  -4   4      398.12      371.38     14.59 o
   8  -4   4      255.47      262.83     11.25 o
   9  -4   4        0.31       16.41     10.91 o
  -8  -3   4        4.80        8.44     17.93 o
  -7  -3   4        5.83       -7.40     17.42 o
  -6  -3   4        9.65       31.68     17.67 o
  -5  -3   4       60.61       65.63     17.23 o
  -4  -3   4       20.93       21.56     18.63 o
  -3  -3   4      278.95      275.25     40.89 o
  -2  -3   4       25.52       25.12     14.17 o
  -1  -3   4       49.28       56.73     11.18 o
   0  -3   4     2916.39     2827.19    107.26 o
   1  -3   4     1541.96     1583.93     19.46 o
   2  -3   4     1037.02     1093.88     11.79 o
   3  -3   4     1438.91     1535.35     15.31 o
   4  -3   4      589.83      585.16     10.88 o
   5  -3   4      692.24      674.18     10.12 o
   6  -3   4       46.06       40.57      9.93 o
   7  -3   4     2100.86     2021.16     32.15 o
   8  -3   4      329.79      313.92     12.58 o
   9  -3   4        6.40       17.54     11.47 o
  -9  -2   4        2.51       19.03     18.46 o
  -8  -2   4        8.85       18.31     17.78 o
  -7  -2   4        6.72        4.12     16.15 o
  -6  -2   4      516.55      543.21     49.86 o
  -5  -2   4      573.27      594.37     42.13 o
  -4  -2   4      605.39      620.67     20.18 o
  -3  -2   4      427.38      444.00     56.19 o
  -2  -2   4     1940.87     1786.81    135.46 o
  -1  -2   4       51.22       41.08     12.98 o
   0  -2   4     5148.83     5049.55    284.46 o
   1  -2   4     1081.67     1116.33     13.11 o
   2  -2   4     1355.69     1394.33     13.18 o
   3  -2   4     1766.83     1807.86     14.04 o
   4  -2   4     1922.34     2024.01     15.99 o
   5  -2   4      478.67      445.98     14.35 o
   6  -2   4      230.47      225.80     11.84 o
   7  -2   4      116.12      110.32     10.76 o
   8  -2   4      102.44      102.99     13.68 o
   9  -2   4      130.22      123.13     11.92 o
  -9  -1   4       97.01       94.24     16.27 o
  -8  -1   4       41.82       71.45     16.97 o
  -7  -1   4       53.80       53.78     14.81 o
  -6  -1   4        3.17       18.46     14.37 o
  -5  -1   4      130.33      150.36     14.53 o
  -4  -1   4       81.83      119.29     14.32 o
  -3  -1   4      171.64      192.87     15.22 o
  -2  -1   4     1898.16     1954.21    115.05 o
  -1  -1   4      173.01      134.35     15.93 o
   0  -1   4      146.33      150.48     12.52 o
   1  -1   4     2177.96     2256.64     29.09 o
   2  -1   4     1403.81     1498.38     15.38 o
   3  -1   4     1254.95     1231.34     13.35 o
   4  -1   4      187.20      212.91     10.32 o
   5  -1   4       73.06       69.73     10.47 o
   6  -1   4      190.15      198.44     10.78 o
   7  -1   4       34.63       31.58     10.64 o
   8  -1   4      458.94      460.36     19.92 o
   9  -1   4       55.91       58.04     13.35 o
  -9   0   4        1.50       21.47     14.73 o
  -8   0   4       22.68       13.81     12.44 o
  -7   0   4       87.44      100.45     13.00 o
  -6   0   4       67.10       76.15     11.63 o
  -5   0   4     1007.01     1022.33     13.29 o
  -4   0   4     1931.20     1926.42     41.35 o
  -3   0   4     2137.65     2242.86     20.01 o
  -2   0   4     1763.77     1879.05     24.70 o
  -1   0   4     8138.84     8190.02    112.10 o
   0   0   4       42.62       41.33     13.76 o
   1   0   4    11553.33    11035.81    553.48 o
   2   0   4     2184.59     2163.51     38.27 o
   3   0   4     2273.98     2216.76     16.36 o
   4   0   4     1186.67     1218.71     15.75 o
   5   0   4     1412.54     1380.09     14.21 o
   6   0   4      428.31      434.61     12.07 o
   7   0   4      113.63      122.32     12.03 o
   8   0   4      105.62      105.85     13.17 o
   9   0   4        1.13       11.49     13.34 o
  -9   1   4       12.99       10.85     13.40 o
  -8   1   4      357.53      334.64     12.59 o
  -7   1   4       42.03       40.38     10.54 o
  -6   1   4      224.16      227.73     12.01 o
  -5   1   4      132.69      132.60     10.81 o
  -4   1   4      627.70      644.04     12.50 o
  -3   1   4      132.75      139.44     10.94 o
  -2   1   4      759.69      852.57     15.40 o
  -1   1   4      941.20     1034.28     18.05 o
   0   1   4      615.71      634.71     34.80 o
   1   1   4      169.59      163.64     16.64 o
   2   1   4      298.44      306.24     19.10 o
   3   1   4      705.36      712.80     28.41 o
   4   1   4       63.07       49.36     11.30 o
   5   1   4        2.07        7.42     11.67 o
   6   1   4        3.35       11.44     12.62 o
   7   1   4       31.59       30.21     12.60 o
   8   1   4        6.83       18.64     13.53 o
   9   1   4       49.33       57.33     14.47 o
 -10   2   4        0.08       13.10     14.96 o
  -9   2   4      240.74      211.30     23.25 o
  -8   2   4        4.56       11.78     11.83 o
  -7   2   4      117.46      107.23     10.69 o
  -6   2   4      334.57      336.15     11.04 o
  -5   2   4      333.56      306.86     10.68 o
  -4   2   4     1852.55     1840.89     29.25 o
  -3   2   4     3398.45     3453.71     90.21 o
  -2   2   4     3087.95     3186.06     62.14 o
  -1   2   4     3465.49     3730.29     22.95 o
   0   2   4    12336.13    13248.34    108.20 o
   1   2   4     4627.78     4692.30    129.70 o
   2   2   4     7046.42     6470.71    556.28 o
   3   2   4     1202.39     1111.39     28.34 o
   4   2   4      905.89      885.71     42.69 o
   5   2   4      719.63      737.48     19.95 o
   6   2   4      470.87      474.68     15.74 o
   7   2   4      123.00      136.71     14.33 o
   8   2   4       34.27       42.78     15.68 o
 -10   3   4        0.34        9.93     11.96 o
  -9   3   4       53.79       57.15     14.56 o
  -8   3   4      144.76      145.91     13.88 o
  -7   3   4     1115.06     1140.76     12.41 o
  -6   3   4        5.57        4.43      9.23 o
  -5   3   4      258.45      263.29     10.08 o
  -4   3   4      165.70      162.74     12.29 o
  -3   3   4      466.88      517.04     13.01 o
  -2   3   4      654.90      677.77     13.21 o
  -1   3   4      654.61      695.64     16.71 o
   0   3   4       13.96       14.93     13.94 o
   1   3   4      712.28      827.59     23.69 o
   2   3   4      149.17      156.00     17.36 o
   3   3   4       34.98       38.90     14.75 o
   4   3   4      132.19      137.28     14.96 o
   5   3   4       34.50       49.23     14.09 o
   6   3   4        7.96        6.91     16.15 o
   7   3   4        2.61       10.09     15.71 o
   8   3   4        4.47        1.00     17.87 o
 -10   4   4       18.47       27.47     11.07 o
  -9   4   4        1.51        0.79     10.63 o
  -8   4   4      392.42      338.45     11.24 o
  -7   4   4       32.88       45.77     13.08 o
  -6   4   4      177.08      179.56     12.10 o
  -5   4   4      807.08      736.82     16.88 o
  -4   4   4      843.04      788.27     14.61 o
  -3   4   4     3408.97     3337.58     61.54 o
  -2   4   4     2688.56     2794.65     38.24 o
  -1   4   4     3399.03     3437.37     50.50 o
   0   4   4     1930.96     1989.95     38.87 o
   1   4   4     6169.07     6647.18    152.35 o
   2   4   4     3377.91     3554.98     97.16 o
   3   4   4     1755.34     1551.48    147.83 o
   4   4   4      246.31      226.53     20.20 o
   5   4   4      128.35      124.46     15.58 o
   6   4   4      214.32      229.92     21.27 o
   7   4   4       45.19       37.22     18.46 o
  -9   5   4        8.19       18.16     10.26 o
  -8   5   4      143.62      130.50     14.93 o
  -7   5   4      406.41      408.05     15.15 o
  -6   5   4     1886.38     1926.33     15.53 o
  -5   5   4       77.61       83.53     10.54 o
  -4   5   4       81.75       90.39      9.37 o
  -3   5   4        6.59       22.73      8.91 o
  -2   5   4       30.95       40.89      9.31 o
  -1   5   4       30.27       26.99     10.75 o
   0   5   4      295.30      296.24     14.28 o
   1   5   4       11.20       16.78     16.96 o
   2   5   4      139.55      130.80     22.10 o
   3   5   4       29.09       44.01     17.11 o
   4   5   4       10.37       18.08     17.18 o
   5   5   4       11.48       11.25     18.05 o
   6   5   4       42.96       34.66     17.76 o
   7   5   4        1.29       -2.22     24.39 o
  -9   6   4       21.89       33.59     10.52 o
  -8   6   4        5.31      -12.20     10.26 o
  -7   6   4      317.72      320.47     12.21 o
  -6   6   4      177.79      161.74     10.72 o
  -5   6   4      197.98      185.50     10.96 o
  -4   6   4      948.26      963.60     29.01 o
  -3   6   4     1046.52     1029.75     28.67 o
  -2   6   4     2635.63     2594.88     39.67 o
  -1   6   4     1254.40     1343.90     28.63 o
   0   6   4     1189.74     1179.39     57.48 o
   1   6   4      489.13      517.57     22.34 o
   2   6   4     1364.51     1428.18     35.87 o
   3   6   4      588.41      572.72     57.65 o
   4   6   4      191.55      172.10     19.43 o
   5   6   4       12.73       24.88     21.11 o
   6   6   4        5.79       13.22     20.86 o
  -9   7   4        9.28       22.38     10.66 o
  -8   7   4       11.09        8.07     10.35 o
  -7   7   4      102.11      108.18     11.12 o
  -6   7   4      366.35      355.79     12.34 o
  -5   7   4     1148.66     1153.86     24.30 o
  -4   7   4      211.49      222.57     10.52 o
  -3   7   4        0.32       14.18      9.88 o
  -2   7   4      156.42      174.17     11.28 o
  -1   7   4       12.14       15.25     11.63 o
   0   7   4       61.50       66.02     12.80 o
   1   7   4       58.27       81.15     17.49 o
   2   7   4        2.32       10.36     20.35 o
   3   7   4       12.57       23.42     20.10 o
   4   7   4        3.21       19.79     21.96 o
   5   7   4        4.49        2.16     34.32 o
  -8   8   4        8.37       15.54     11.01 o
  -7   8   4        0.34        9.05      9.87 o
  -6   8   4      219.07      216.58     13.52 o
  -5   8   4       75.97       84.91     10.49 o
  -4   8   4      179.92      191.02     10.68 o
  -3   8   4      543.39      560.11     11.51 o
  -2   8   4      463.37      465.88     11.77 o
  -1   8   4      945.54      956.28     44.81 o
   0   8   4      352.42      375.26     26.08 o
   1   8   4      129.90      143.06     15.19 o
   2   8   4       39.59       59.48     20.34 o
   3   8   4      134.38      136.90     23.81 o
   4   8   4       20.68       23.94     23.39 o
  -8   9   4        3.19       13.10     10.94 o
  -7   9   4        5.18       22.00     14.86 o
  -6   9   4        4.48       18.13     10.30 o
  -5   9   4       79.38       86.40     10.05 o
  -4   9   4      205.87      199.67     10.69 o
  -3   9   4      124.37      143.95     11.63 o
  -2   9   4        2.67       11.76     11.65 o
  -1   9   4       96.25      100.17     12.39 o
   0   9   4       21.85       22.90     14.88 o
   1   9   4       63.45       46.40     17.35 o
   2   9   4       10.09       26.93     20.29 o
   3   9   4        0.02        5.13     23.76 o
  -7  10   4        3.87       35.16     11.53 o
  -6  10   4        9.96        8.10     10.28 o
  -5  10   4      150.62      146.76     11.10 o
  -4  10   4        1.15       -3.73     11.30 o
  -3  10   4      108.56      119.74     11.23 o
  -2  10   4      137.38      130.98     11.78 o
  -1  10   4       61.51       62.59     13.28 o
   0  10   4      122.91      117.92     15.58 o
   1  10   4       38.87       36.28     19.43 o
   2  10   4        2.42       36.05     22.56 o
  -5  11   4        7.99       12.42     10.91 o
  -4  11   4        3.74       12.57     14.41 o
  -3  11   4        9.43        2.62     12.35 o
  -2  11   4       31.80       35.80     13.62 o
  -1  11   4        0.14        0.65     14.62 o
  -1 -11   5        2.54        4.37     13.46 o
   0 -11   5       39.50       41.21     12.36 o
   1 -11   5      101.11       79.80     11.90 o
   2 -11   5       27.57       33.92     11.10 o
   3 -11   5      266.47      237.83     11.94 o
   4 -11   5        1.47       20.08     10.42 o
   5 -11   5        3.45        7.69     10.97 o
   6 -11   5        0.36       19.79     13.08 o
  -3 -10   5        5.85        6.81     18.47 o
  -2 -10   5        4.33       10.67     15.44 o
  -1 -10   5       54.00       52.17     12.92 o
   0 -10   5       29.77       29.77     11.35 o
   1 -10   5       75.42       86.53     10.97 o
   2 -10   5      238.50      235.12     11.18 o
   3 -10   5      348.56      352.49     14.59 o
   4 -10   5        9.25       21.55      9.68 o
   5 -10   5       66.31       78.14     10.36 o
   6 -10   5      197.87      177.34     13.52 o
   7 -10   5       99.21      100.12     15.91 o
  -4  -9   5        1.81       19.79     26.98 o
  -3  -9   5       28.76       35.57     16.66 o
  -2  -9   5       48.39       52.04     14.78 o
  -1  -9   5       38.86       52.55     12.51 o
   0  -9   5       35.79       46.84     12.11 o
   1  -9   5      220.22      225.52     13.86 o
   2  -9   5      263.88      274.38     10.80 o
   3  -9   5       86.63       83.50      9.80 o
   4  -9   5      739.77      758.18     13.95 o
   5  -9   5        4.25        1.23      9.63 o
   6  -9   5       24.16       26.31     11.01 o
   7  -9   5       26.47       31.52      9.85 o
   8  -9   5        2.35        5.86     14.24 o
  -5  -8   5        7.28       14.27     19.73 o
  -4  -8   5        6.52       31.30     19.39 o
  -3  -8   5        1.34       15.14     16.93 o
  -2  -8   5       13.07       25.79     14.39 o
  -1  -8   5       82.28       85.90     12.27 o
   0  -8   5      271.70      260.63     11.29 o
   1  -8   5      175.70      179.95     11.42 o
   2  -8   5      500.82      457.43     19.61 o
   3  -8   5      811.29      785.07     10.75 o
   4  -8   5      980.37      988.19     16.74 o
   5  -8   5        6.17       17.79      9.50 o
   6  -8   5      136.29      145.09     15.47 o
   7  -8   5      276.09      260.63     10.33 o
   8  -8   5       62.27       65.25      9.60 o
  -6  -7   5       10.32       42.42     22.45 o
  -5  -7   5       41.00       42.24     19.00 o
  -4  -7   5       29.12       56.90     25.43 o
  -3  -7   5       58.72       50.22     17.17 o
  -2  -7   5      247.19      231.90     14.46 o
  -1  -7   5      371.34      406.61     42.95 o
   0  -7   5      175.89      180.95     10.67 o
   1  -7   5      346.38      355.12     14.95 o
   2  -7   5      558.38      548.90     23.30 o
   3  -7   5      499.59      504.85     11.15 o
   4  -7   5      257.61      245.71      9.63 o
   5  -7   5     1241.18     1179.30     14.06 o
   6  -7   5        4.77       11.33     12.11 o
   7  -7   5       50.00       52.56     10.11 o
   8  -7   5        2.84       14.48     10.19 o
   9  -7   5        7.02       20.69     11.54 o
  -7  -6   5        0.46       -4.82     19.46 o
  -6  -6   5        2.21       18.44     20.49 o
  -5  -6   5       24.68       54.00     23.58 o
  -4  -6   5       35.07       34.37     19.68 o
  -3  -6   5       25.55       25.42     15.35 o
  -2  -6   5        2.45       -3.37     12.02 o
  -1  -6   5        1.52       13.39     11.07 o
   0  -6   5      177.12      163.24     10.77 o
   1  -6   5      714.04      719.56     23.70 o
   2  -6   5      535.88      551.84     10.32 o
   3  -6   5     1685.25     1751.10     25.25 o
   4  -6   5      667.42      638.58     11.11 o
   5  -6   5     1068.94     1022.39     19.88 o
   6  -6   5       65.91       55.93     15.68 o
   7  -6   5      196.61      204.50     10.66 o
   8  -6   5      239.30      241.03     11.27 o
   9  -6   5       13.83       32.81     11.03 o
  -7  -5   5        6.76        3.17     19.09 o
  -6  -5   5       15.28       37.22     18.82 o
  -5  -5   5      111.59      105.74     20.21 o
  -4  -5   5      263.67      283.90     86.57 o
  -3  -5   5      416.53      361.49     30.34 o
  -2  -5   5      713.51      580.83     68.98 o
  -1  -5   5     1599.52     1414.39    126.00 o
   0  -5   5     2171.84     2188.30     89.43 o
   1  -5   5      856.93      830.77     28.18 o
   2  -5   5     1998.69     1966.81     17.49 o
   3  -5   5      830.92      836.97     11.29 o
   4  -5   5     1132.30     1141.07     11.27 o
   5  -5   5      643.63      656.33     10.61 o
   6  -5   5     1193.44     1209.88     26.04 o
   7  -5   5        8.41       17.69      8.59 o
   8  -5   5        0.62       15.01      9.83 o
   9  -5   5       39.58       43.69     10.35 o
  -8  -4   5        1.70       28.56     18.69 o
  -7  -4   5        0.10        8.92     17.63 o
  -6  -4   5       10.72        1.07     17.83 o
  -5  -4   5       74.28       69.60     19.85 o
  -4  -4   5       30.73       24.66     19.06 o
  -3  -4   5       90.22       76.69     19.24 o
  -2  -4   5       53.55       58.51     13.86 o
  -1  -4   5        2.80        6.79     11.31 o
   0  -4   5      106.86      104.63     10.20 o
   1  -4   5       18.25       29.29      9.27 o
   2  -4   5     1086.01     1140.97     13.54 o
   3  -4   5      481.29      458.02      9.69 o
   4  -4   5     2177.92     2328.63     22.25 o
   5  -4   5       10.97       -2.47     10.97 o
   6  -4   5      441.86      434.48     10.51 o
   7  -4   5      109.08       98.38      9.73 o
   8  -4   5      104.41      103.20     10.15 o
   9  -4   5       99.82       84.49     12.78 o
  -8  -3   5       73.84       63.19     18.75 o
  -7  -3   5      209.81      227.15     18.77 o
  -6  -3   5      141.41      182.55     25.28 o
  -5  -3   5       52.25       60.55     18.05 o
  -4  -3   5      776.25      735.60    120.89 o
  -3  -3   5     1592.49     1404.44    136.74 o
  -2  -3   5     2502.96     2062.24    164.09 o
  -1  -3   5     3759.83     3105.81    342.89 o
   0  -3   5     7172.75     6652.94    307.08 o
   1  -3   5     7844.72     7955.52    119.47 o
   2  -3   5     2696.19     2623.47     32.89 o
   3  -3   5     5214.32     5213.14     48.84 o
   4  -3   5     1044.36     1071.38     11.74 o
   5  -3   5     1714.11     1655.15     12.31 o
   6  -3   5      709.04      701.89     16.24 o
   7  -3   5      619.05      618.47     13.14 o
   8  -3   5       23.53       39.60      9.81 o
   9  -3   5       39.24       55.75     11.98 o
  -9  -2   5        0.49       10.55     19.39 o
  -8  -2   5        6.55       49.04     17.63 o
  -7  -2   5       29.00       61.07     17.47 o
  -6  -2   5        6.12       36.69     17.76 o
  -5  -2   5      126.92      122.90     18.47 o
  -4  -2   5      144.50      142.32     16.66 o
  -3  -2   5        0.26        6.95     17.82 o
  -2  -2   5      312.89      268.12     18.79 o
  -1  -2   5       38.22       29.05     11.36 o
   0  -2   5      271.68      250.72     17.98 o
   1  -2   5        6.88       13.89     10.29 o
   2  -2   5     1301.74     1410.88     15.65 o
   3  -2   5     1387.02     1465.13     16.67 o
   4  -2   5       20.33       25.77     11.24 o
   5  -2   5     1133.28     1208.29     47.37 o
   6  -2   5      175.05      166.61      9.99 o
   7  -2   5      108.26      123.39     11.36 o
   8  -2   5       79.24       61.06     10.73 o
   9  -2   5       13.29       24.26     11.94 o
  -9  -1   5       86.08       88.32     17.21 o
  -8  -1   5       85.70      127.42     17.39 o
  -7  -1   5      186.42      220.03     16.59 o
  -6  -1   5      726.71      741.13     17.09 o
  -5  -1   5     1050.23     1156.09     38.25 o
  -4  -1   5      378.70      388.38     15.45 o
  -3  -1   5     4471.03     4692.81    245.48 o
  -2  -1   5     7900.88     7177.45    324.37 o
  -1  -1   5     5605.28     4194.13    147.65 o
   0  -1   5     7079.32     5693.88    325.82 o
   1  -1   5    17127.30    15570.68    217.76 o
   2  -1   5    12038.04    12105.50    125.80 o
   3  -1   5     3107.18     2891.56     17.30 o
   4  -1   5     3742.76     3824.85     41.83 o
   5  -1   5     1285.17     1260.74     12.76 o
   6  -1   5     1206.48     1222.40     23.45 o
   7  -1   5      329.31      339.26     11.70 o
   8  -1   5      139.35      134.41     11.97 o
   9  -1   5        5.47       13.89     12.18 o
  -9   0   5        3.24       25.83     14.72 o
  -8   0   5       26.33       27.54     13.23 o
  -7   0   5      114.23      110.50     12.96 o
  -6   0   5      230.83      244.76     13.30 o
  -5   0   5       44.19       44.77     11.66 o
  -4   0   5      433.80      445.49     17.24 o
  -3   0   5      122.52      140.92     12.47 o
  -2   0   5        9.34       11.68     14.22 o
  -1   0   5      977.94      880.52     19.40 o
   0   0   5       12.10       15.15     13.11 o
   1   0   5      488.30      449.74     15.15 o
   2   0   5      713.01      740.42     18.61 o
   3   0   5      853.29      901.21     14.68 o
   4   0   5      815.06      852.54     15.84 o
   5   0   5       13.83       22.29     10.41 o
   6   0   5      238.54      256.23     11.57 o
   7   0   5       72.52       70.47     11.69 o
   8   0   5       30.96       37.84     12.71 o
   9   0   5       41.80       37.25     13.38 o
  -9   1   5       34.67       24.91     13.61 o
  -8   1   5      370.87      418.50     12.90 o
  -7   1   5      236.14      275.07     13.72 o
  -6   1   5      435.24      453.63     12.90 o
  -5   1   5     1497.76     1539.30     20.02 o
  -4   1   5     3537.95     3708.35     82.72 o
  -3   1   5     2410.70     2438.20     31.03 o
  -2   1   5    12203.46    13193.57    130.61 o
  -1   1   5    18688.95    18387.86    184.93 o
   0   1   5     4877.30     4130.10    269.28 o
   1   1   5     5302.81     4373.93    241.30 o
   2   1   5     9822.48     8400.13    660.67 o
   3   1   5     7154.11     6827.59    315.60 o
   4   1   5     1197.38     1113.68     36.30 o
   5   1   5      969.92      953.16     36.10 o
   6   1   5      680.40      669.47     24.05 o
   7   1   5      290.17      288.50     15.15 o
   8   1   5       43.35       70.34     14.05 o
   9   1   5       12.22       37.66     14.69 o
 -10   2   5       20.59       36.08     17.44 o
  -9   2   5        3.95       20.96     12.87 o
  -8   2   5       60.26       45.83     11.99 o
  -7   2   5       57.52       67.48     10.87 o
  -6   2   5      156.18      161.96     11.67 o
  -5   2   5      599.99      679.83     12.72 o
  -4   2   5       17.48       20.66      9.98 o
  -3   2   5      370.25      409.76     11.91 o
  -2   2   5     1976.92     2249.90     29.21 o
  -1   2   5      693.83      785.34     15.74 o
   0   2   5      327.70      350.83     17.79 o
   1   2   5       56.48       69.48     20.28 o
   2   2   5      295.10      294.85     16.67 o
   3   2   5      382.20      402.59     15.87 o
   4   2   5       61.20       59.61     16.69 o
   5   2   5      202.16      210.19     14.38 o
   6   2   5       16.47       16.38     13.74 o
   7   2   5       20.23       33.85     14.59 o
   8   2   5        0.53        2.44     15.54 o
 -10   3   5        1.90       16.39     13.05 o
  -9   3   5        8.11        9.25     15.63 o
  -8   3   5       68.40       57.81     12.74 o
  -7   3   5     1177.55     1239.20     13.58 o
  -6   3   5      526.75      567.53     13.41 o
  -5   3   5     1323.12     1326.27     21.84 o
  -4   3   5     1735.47     1808.45     14.60 o
  -3   3   5     5837.25     5837.70    108.24 o
  -2   3   5     3956.00     3943.84     58.80 o
  -1   3   5    10790.46    11608.87    151.47 o
   0   3   5     8878.06     9356.02     74.03 o
   1   3   5     2158.56     2093.99     27.20 o
   2   3   5     1795.10     1574.02    174.22 o
   3   3   5     1996.44     1811.38    119.93 o
   4   3   5     1649.26     1619.04     34.59 o
   5   3   5      119.75      132.10     15.17 o
   6   3   5      117.87      129.04     16.04 o
   7   3   5      136.35      134.60     16.01 o
   8   3   5       15.94       30.43     17.52 o
 -10   4   5        4.93       18.17     10.56 o
  -9   4   5       37.27       29.79     10.20 o
  -8   4   5        0.79        2.61     13.18 o
  -7   4   5      303.31      274.19     13.11 o
  -6   4   5       19.75       29.51      8.84 o
  -5   4   5        5.67       -0.35     10.19 o
  -4   4   5      441.39      483.64     10.76 o
  -3   4   5       52.50       48.08     11.15 o
  -2   4   5      216.25      232.17     11.27 o
  -1   4   5     1234.54     1357.52     20.02 o
   0   4   5      544.01      579.03     16.53 o
   1   4   5       57.51       47.97     18.44 o
   2   4   5       13.16       12.12     19.82 o
   3   4   5       93.26       88.07     17.49 o
   4   4   5       59.24       60.99     15.59 o
   5   4   5        0.11        4.66     18.68 o
   6   4   5       34.28       22.22     16.06 o
   7   4   5        2.68       10.68     17.42 o
  -9   5   5       15.41       23.55     11.21 o
  -8   5   5       28.37       16.20     15.66 o
  -7   5   5       21.81       23.89     10.05 o
  -6   5   5     1919.18     1910.55     16.28 o
  -5   5   5      867.20      888.78     25.96 o
  -4   5   5     2147.52     2121.73     34.62 o
  -3   5   5     1404.41     1428.94     24.48 o
  -2   5   5     3289.56     3303.92     34.70 o
  -1   5   5     1739.55     1737.51     23.73 o
   0   5   5     3787.05     3950.70    120.19 o
   1   5   5     1188.31     1229.01     21.30 o
   2   5   5      471.53      454.83     23.26 o
   3   5   5      270.13      265.73     41.43 o
   4   5   5      171.42      172.08     17.68 o
   5   5   5      178.83      185.14     20.73 o
   6   5   5        1.27        9.16     16.46 o
   7   5   5       10.41       18.11     20.51 o
  -9   6   5        1.48       -1.10     10.40 o
  -8   6   5       26.27       43.86     10.50 o
  -7   6   5        3.04       16.23     10.33 o
  -6   6   5      532.10      478.06     11.28 o
  -5   6   5        2.39       14.77      9.78 o
  -4   6   5      299.22      287.94     10.93 o
  -3   6   5      105.56      121.00     10.85 o
  -2   6   5      104.34      109.58     13.14 o
  -1   6   5       76.44       79.13     12.43 o
   0   6   5      172.90      184.25     14.00 o
   1   6   5      134.36      152.55     17.74 o
   2   6   5       12.25       24.75     19.17 o
   3   6   5        0.12       10.47     20.02 o
   4   6   5        8.32       20.10     19.85 o
   5   6   5        1.46        5.57     30.15 o
   6   6   5        0.31        8.48     20.50 o
  -9   7   5        3.95        3.10     11.18 o
  -8   7   5        7.72        5.69     11.19 o
  -7   7   5        0.85       14.51     10.23 o
  -6   7   5        7.02       11.35     10.48 o
  -5   7   5     1304.04     1304.22     12.43 o
  -4   7   5      706.80      695.91     11.05 o
  -3   7   5     1500.56     1553.67     36.68 o
  -2   7   5      780.68      755.11     13.79 o
  -1   7   5      675.04      672.80     14.47 o
   0   7   5      214.28      216.17     15.09 o
   1   7   5      570.10      610.90     20.02 o
   2   7   5       40.73       69.47     20.89 o
   3   7   5       69.17       70.60     20.91 o
   4   7   5       23.62       27.63     22.08 o
   5   7   5        5.11        2.70     24.78 o
  -8   8   5        7.95        0.50     10.16 o
  -7   8   5        2.28       25.89     12.90 o
  -6   8   5       25.13       25.32     10.64 o
  -5   8   5      347.34      322.45     10.75 o
  -4   8   5        6.57       13.42     11.06 o
  -3   8   5      209.08      210.54     26.26 o
  -2   8   5        4.11        6.91     11.09 o
  -1   8   5       34.97       36.79     11.66 o
   0   8   5       23.63       28.22     14.20 o
   1   8   5       12.88       20.05     16.63 o
   2   8   5       17.59       41.31     19.60 o
   3   8   5        2.09        3.66     27.59 o
   4   8   5        0.05       17.50     23.35 o
  -8   9   5       33.82       40.06     10.87 o
  -7   9   5       15.30       18.13     11.10 o
  -6   9   5       38.53       58.69     10.51 o
  -5   9   5       13.12       28.88     10.47 o
  -4   9   5      336.53      325.74     14.30 o
  -3   9   5      208.23      203.78     12.20 o
  -2   9   5      392.46      369.90     12.47 o
  -1   9   5      180.67      189.41     12.52 o
   0   9   5       67.73       65.97     15.07 o
   1   9   5        7.36       31.90     17.24 o
   2   9   5       45.80       31.32     22.10 o
   3   9   5        0.63       -0.59     22.56 o
  -7  10   5       21.94       25.09     11.07 o
  -6  10   5        2.17       -6.41     10.65 o
  -5  10   5       32.10       37.67     11.01 o
  -4  10   5      109.65       96.77     11.60 o
  -3  10   5        1.95        3.29     11.00 o
  -2  10   5       17.61       20.12     12.02 o
  -1  10   5        0.56        7.16     13.77 o
   0  10   5        4.59       38.63     16.41 o
   1  10   5        2.43       10.72     20.45 o
  -4  11   5        0.44       15.49     12.49 o
  -3  11   5       31.69       36.20     12.79 o
  -2  11   5       16.57       21.44     13.70 o
  -1  11   5       38.67       20.47     15.25 o
  -1 -11   6       29.56       30.86     14.16 o
   0 -11   6       46.57       32.71     12.18 o
   1 -11   6       63.22       75.73     12.43 o
   2 -11   6        1.92       13.30     11.12 o
   3 -11   6       33.39       34.16     10.92 o
   4 -11   6       97.47       70.60     11.17 o
   5 -11   6        2.32       14.56     11.01 o
   6 -11   6       32.96       17.64     11.52 o
  -2 -10   6       26.16       29.84     18.12 o
  -1 -10   6      149.94      146.76     13.52 o
   0 -10   6       93.39      109.83     11.56 o
   1 -10   6       93.80      103.01     11.00 o
   2 -10   6       94.41      100.80     10.87 o
   3 -10   6       25.76       36.02     10.60 o
   4 -10   6       69.69       73.14     10.68 o
   5 -10   6      200.98      207.15     10.62 o
   6 -10   6       30.09       37.80     11.58 o
   7 -10   6        0.85       10.04      9.39 o
  -4  -9   6        0.32       18.27     40.81 o
  -3  -9   6       20.31       34.74     17.21 o
  -2  -9   6       50.74       49.17     13.90 o
  -1  -9   6        6.34       20.94     12.11 o
   0  -9   6      123.15      138.95     11.35 o
   1  -9   6       99.51      122.67     10.44 o
   2  -9   6      143.71      151.50     10.30 o
   3  -9   6        9.21        2.13     10.24 o
   4  -9   6       61.30       58.73     10.72 o
   5  -9   6       87.31      105.90     10.20 o
   6  -9   6        3.32       12.21     10.24 o
   7  -9   6       49.73       49.51     10.52 o
   8  -9   6       27.25       27.23      9.95 o
  -5  -8   6        8.33       28.74     21.30 o
  -4  -8   6       12.03       25.32     20.18 o
  -3  -8   6       76.05       68.36     15.53 o
  -2  -8   6       68.71       61.13     13.29 o
  -1  -8   6      258.63      242.07     14.19 o
   0  -8   6      762.73      744.26     33.94 o
   1  -8   6      551.95      529.88     17.89 o
   2  -8   6      627.96      639.01     11.15 o
   3  -8   6      243.13      255.24     14.79 o
   4  -8   6      203.31      210.84     14.05 o
   5  -8   6       12.88       10.31      8.72 o
   6  -8   6      424.48      406.81     15.98 o
   7  -8   6       61.26       64.98      9.08 o
   8  -8   6        1.30        6.57     10.14 o
  -6  -7   6        0.05       13.85     19.40 o
  -5  -7   6        1.73       10.18     20.67 o
  -4  -7   6        0.88        7.07     20.71 o
  -3  -7   6        2.91       12.39     15.44 o
  -2  -7   6       63.67       53.38     16.63 o
  -1  -7   6      219.54      221.30     14.53 o
   0  -7   6       30.70       26.45     10.39 o
   1  -7   6      125.50      136.87     10.11 o
   2  -7   6       15.47       30.15      9.95 o
   3  -7   6       96.11       99.99     10.20 o
   4  -7   6       16.59       28.31      9.04 o
   5  -7   6       49.46       70.36      9.49 o
   6  -7   6       37.47       27.52      9.54 o
   7  -7   6       24.54       22.60      8.93 o
   8  -7   6        6.42       21.49      9.73 o
   9  -7   6        2.03       12.50     11.26 o
  -6  -6   6       69.91       83.95     19.67 o
  -5  -6   6       54.73       54.05     21.59 o
  -4  -6   6      208.44      221.91     27.52 o
  -3  -6   6      205.05      161.31     19.15 o
  -2  -6   6      887.76      773.15     50.21 o
  -1  -6   6      538.25      516.07     39.74 o
   0  -6   6     1564.07     1482.32     52.70 o
   1  -6   6     3000.09     2992.85     86.42 o
   2  -6   6     2362.20     2274.24     31.48 o
   3  -6   6     1750.34     1692.27     18.85 o
   4  -6   6      512.45      475.42      9.55 o
   5  -6   6      838.97      806.53     10.15 o
   6  -6   6      152.48      149.90     14.62 o
   7  -6   6      425.92      413.88     15.49 o
   8  -6   6       24.30       44.25     10.67 o
   9  -6   6        0.08       13.86     10.66 o
  -7  -5   6       17.90       34.00     19.11 o
  -6  -5   6        2.37        2.38     20.33 o
  -5  -5   6        1.90        2.11     20.90 o
  -4  -5   6        3.89        7.53     18.88 o
  -3  -5   6        5.59        9.87     14.86 o
  -2  -5   6        6.21       15.87     12.60 o
  -1  -5   6      139.90      132.97     19.06 o
   0  -5   6      800.32      803.24     32.76 o
   1  -5   6        5.22        3.78      9.09 o
   2  -5   6       11.71       20.98      8.77 o
   3  -5   6       83.90       95.60      8.15 o
   4  -5   6        0.12        6.95      8.94 o
   5  -5   6       23.61       33.15      9.34 o
   6  -5   6        7.51       22.27     11.49 o
   7  -5   6       12.64       25.63      9.35 o
   8  -5   6       35.75        6.58      9.31 o
   9  -5   6       12.05       29.25     12.52 o
  -8  -4   6        8.67       19.95     24.19 o
  -7  -4   6       12.85       31.22     18.51 o
  -6  -4   6      208.09      246.27     44.14 o
  -5  -4   6      532.60      504.16     85.80 o
  -4  -4   6      518.81      504.88     85.49 o
  -3  -4   6     1654.10     1406.30     88.85 o
  -2  -4   6     1765.80     1340.34     88.05 o
  -1  -4   6     4185.96     3669.56    325.15 o
   0  -4   6     2261.61     2131.89     83.70 o
   1  -4   6     4294.72     3961.95     87.38 o
   2  -4   6     7698.77     7871.85     57.93 o
   3  -4   6     4143.73     3912.12     40.80 o
   4  -4   6     1815.08     1803.39     30.53 o
   5  -4   6      732.54      708.54     13.03 o
   6  -4   6      964.28      976.72     12.54 o
   7  -4   6      339.37      331.69     10.70 o
   8  -4   6      114.92      132.19     13.77 o
   9  -4   6        0.09       22.68     10.90 o
  -8  -3   6        0.39       29.03     18.97 o
  -7  -3   6       14.08       58.70     18.30 o
  -6  -3   6       18.42       19.00     17.85 o
  -5  -3   6        5.62      -22.14     19.12 o
  -4  -3   6       61.08       74.43     34.78 o
  -3  -3   6       29.37       47.69     15.90 o
  -2  -3   6        8.50       17.95     12.34 o
  -1  -3   6       10.48        8.85     10.78 o
   0  -3   6      470.12      489.29     29.86 o
   1  -3   6     1796.62     1832.71     48.94 o
   2  -3   6      540.39      605.05     10.42 o
   3  -3   6      354.61      404.32      9.77 o
   4  -3   6       75.64       68.05      8.26 o
   5  -3   6       52.36       54.78     10.07 o
   6  -3   6       68.53       62.55     11.60 o
   7  -3   6        1.33        3.71     10.22 o
   8  -3   6        6.79       18.03     10.98 o
   9  -3   6       20.37        5.65     11.21 o
  -9  -2   6        0.91        1.53     18.86 o
  -8  -2   6       20.94       37.17     18.00 o
  -7  -2   6      110.90      144.08     16.75 o
  -6  -2   6      234.58      279.13     18.71 o
  -5  -2   6     1088.69     1135.06     90.59 o
  -4  -2   6     2446.29     2330.23    172.26 o
  -3  -2   6     2355.66     2123.59    130.20 o
  -2  -2   6     5280.69     4256.13    159.65 o
  -1  -2   6     6272.72     4843.82    523.92 o
   0  -2   6     9063.14     8045.57    464.99 o
   1  -2   6     5142.78     4967.13    103.18 o
   2  -2   6     4564.25     4273.06     18.88 o
   3  -2   6    10463.94    11008.57     33.85 o
   4  -2   6     2497.05     2388.66     14.89 o
   5  -2   6      735.15      730.33     11.17 o
   6  -2   6      388.48      371.84     10.41 o
   7  -2   6      262.45      285.01     11.02 o
   8  -2   6       65.75       96.01     11.39 o
   9  -2   6        3.50        6.49     11.42 o
  -9  -1   6        2.75       22.32     18.58 o
  -8  -1   6       48.40       41.14     15.32 o
  -7  -1   6        0.38       -8.56     14.05 o
  -6  -1   6        0.05        5.49     13.99 o
  -5  -1   6       28.13       37.16     14.39 o
  -4  -1   6      137.69      163.71     14.67 o
  -3  -1   6      536.29      580.99     32.40 o
  -2  -1   6      334.14      329.87     14.26 o
  -1  -1   6       70.38       71.99     13.20 o
   0  -1   6      467.33      442.90     18.94 o
   1  -1   6     1222.66     1255.34     16.53 o
   2  -1   6     1314.38     1485.65     13.91 o
   3  -1   6      441.94      491.16     10.96 o
   4  -1   6      198.54      212.13     12.09 o
   5  -1   6        2.81       14.99      9.80 o
   6  -1   6       71.52       67.29     10.37 o
   7  -1   6      119.00      103.99     11.78 o
   8  -1   6        2.27        5.01     12.07 o
   9  -1   6        1.37       16.92     12.05 o
  -9   0   6        3.06        3.55     16.86 o
  -8   0   6        4.33       18.71     13.10 o
  -7   0   6       89.77      135.53     12.75 o
  -6   0   6      640.84      648.03     13.57 o
  -5   0   6     1873.03     1887.43     33.46 o
  -4   0   6     3908.23     4259.76     70.58 o
  -3   0   6     5190.54     5005.20     79.86 o
  -2   0   6     5412.65     5313.78    127.25 o
  -1   0   6     7619.81     6203.48    225.05 o
   0   0   6     8477.22     6279.87    409.47 o
   1   0   6     7623.54     6687.29    227.35 o
   2   0   6     4266.93     3921.51     95.99 o
   3   0   6     1534.29     1388.10     27.26 o
   4   0   6     5212.52     5563.40    157.78 o
   5   0   6      455.38      444.17     12.38 o
   6   0   6      138.99      172.39     11.96 o
   7   0   6       48.40       63.02     11.09 o
   8   0   6        7.07       15.82     12.63 o
   9   0   6        1.93        5.72     13.35 o
  -9   1   6        2.24       15.60     13.81 o
  -8   1   6        5.06        6.01     12.61 o
  -7   1   6      166.97      169.41     12.46 o
  -6   1   6       19.31       25.35     11.74 o
  -5   1   6      271.46      271.45     10.64 o
  -4   1   6      402.59      409.79     14.57 o
  -3   1   6      904.79     1033.96     13.95 o
  -2   1   6     2227.03     2487.20     36.16 o
  -1   1   6     1067.49     1162.40     28.16 o
   0   1   6      300.57      271.34     16.97 o
   1   1   6      309.91      314.60     14.79 o
   2   1   6      912.65      912.58     66.76 o
   3   1   6       43.84       52.70     11.91 o
   4   1   6       55.43       67.28     11.58 o
   5   1   6       54.58       46.69     12.01 o
   6   1   6       23.00       34.62     12.43 o
   7   1   6       46.99       43.01     13.02 o
   8   1   6       50.47       48.43     14.21 o
  -9   2   6      184.57      182.21     11.94 o
  -8   2   6        6.50       17.22     11.15 o
  -7   2   6      129.91      172.45     11.52 o
  -6   2   6      275.83      309.20     11.32 o
  -5   2   6     1541.22     1590.93     28.96 o
  -4   2   6     4028.91     3921.22    114.11 o
  -3   2   6     7230.07     7848.88    105.53 o
  -2   2   6     4105.05     4094.92     53.28 o
  -1   2   6     4505.78     4483.05     69.03 o
   0   2   6     5146.39     4947.64    229.15 o
   1   2   6     3337.91     3082.55     73.73 o
   2   2   6     2233.06     1877.84    107.72 o
   3   2   6     1111.77      986.65     33.38 o
   4   2   6      227.66      229.04     14.88 o
   5   2   6      964.26     1014.72     34.52 o
   6   2   6       20.59       24.58     14.48 o
   7   2   6       16.26       31.02     14.02 o
   8   2   6        1.24       15.19     15.41 o
  -9   3   6      101.94       96.44     11.28 o
  -8   3   6       11.15       20.10     10.88 o
  -7   3   6        1.66       -4.39     10.13 o
  -6   3   6      425.81      417.12     11.26 o
  -5   3   6       58.68       47.86     10.00 o
  -4   3   6      791.05      809.86     13.53 o
  -3   3   6      232.82      260.50     10.89 o
  -2   3   6      861.12      966.24     17.53 o
  -1   3   6     1759.94     1988.05     18.05 o
   0   3   6      538.32      592.88     34.59 o
   1   3   6       23.18       35.46     17.37 o
   2   3   6        5.47       26.51     18.69 o
   3   3   6      133.20      142.42     17.11 o
   4   3   6        8.99       13.07     15.74 o
   5   3   6        1.08        7.35     14.64 o
   6   3   6       15.66       28.30     15.23 o
   7   3   6        3.08        4.30     16.23 o
   8   3   6       13.08       11.01     17.25 o
  -9   4   6       24.06       38.82     13.45 o
  -8   4   6      424.26      394.37     13.91 o
  -7   4   6       38.38       66.61     11.06 o
  -6   4   6      609.65      659.00     15.91 o
  -5   4   6      408.59      391.90     11.80 o
  -4   4   6     1257.97     1253.80     27.76 o
  -3   4   6     2192.49     2174.88     54.89 o
  -2   4   6     6043.71     6490.90    100.15 o
  -1   4   6      932.73      887.84     16.47 o
   0   4   6     1611.81     1580.02     24.50 o
   1   4   6     1334.73     1347.94     63.31 o
   2   4   6      517.07      488.69     21.76 o
   3   4   6      363.12      315.40     61.14 o
   4   4   6      156.33      159.53     16.60 o
   5   4   6       23.49       23.34     18.47 o
   6   4   6       98.44       99.14     16.61 o
   7   4   6        0.40       20.20     17.44 o
  -9   5   6        1.64       16.51     14.99 o
  -8   5   6      234.24      208.81     12.63 o
  -7   5   6       80.22       69.61     10.31 o
  -6   5   6       46.46       42.18     12.62 o
  -5   5   6      634.87      617.58     18.32 o
  -4   5   6       68.40       84.30     10.88 o
  -3   5   6      314.38      302.99     11.27 o
  -2   5   6        8.64       16.09     10.95 o
  -1   5   6      171.37      181.97     11.85 o
   0   5   6      179.25      203.44     15.62 o
   1   5   6       49.30       51.50     19.72 o
   2   5   6        2.68       18.82     17.88 o
   3   5   6        1.20       17.28     18.46 o
   4   5   6        2.26       -4.52     19.83 o
   5   5   6        2.17       -0.98     27.03 o
   6   5   6        1.15       10.71     17.27 o
  -9   6   6        4.46       23.01     11.44 o
  -8   6   6       81.91       83.58     11.55 o
  -7   6   6      460.64      439.04     11.90 o
  -6   6   6      257.09      262.08     11.20 o
  -5   6   6      628.30      622.33     14.95 o
  -4   6   6      252.03      258.87     10.73 o
  -3   6   6      275.96      291.44     10.92 o
  -2   6   6      379.21      375.16     17.34 o
  -1   6   6     1661.78     1688.83     25.98 o
   0   6   6      116.15      122.43     14.92 o
   1   6   6      332.60      362.25     27.13 o
   2   6   6      231.82      223.28     20.70 o
   3   6   6       40.47       56.60     20.40 o
   4   6   6       44.79       54.09     19.49 o
   5   6   6       10.96       27.58     21.81 o
   6   6   6        3.17       10.14     24.26 o
  -9   7   6        4.13        8.89     10.69 o
  -8   7   6       16.86       16.56     10.22 o
  -7   7   6      207.32      166.28     11.39 o
  -6   7   6       90.87       86.63     10.53 o
  -5   7   6       80.05       91.94     14.35 o
  -4   7   6      550.63      515.94     11.30 o
  -3   7   6       39.88       37.81     10.00 o
  -2   7   6       23.05       26.30     11.16 o
  -1   7   6        2.48       10.80     13.03 o
   0   7   6       19.87        8.65     14.73 o
   1   7   6        1.16       23.86     17.71 o
   2   7   6        0.06       13.39     18.77 o
   3   7   6        0.52        3.86     20.54 o
   4   7   6        0.91       21.12     20.94 o
   5   7   6        0.32       12.43     22.78 o
  -8   8   6        3.80       11.95     11.40 o
  -7   8   6       28.32       33.97     11.34 o
  -6   8   6      173.55      178.17     10.60 o
  -5   8   6      171.13      182.20     10.65 o
  -4   8   6      141.79      146.33     10.08 o
  -3   8   6       38.47       46.13     10.28 o
  -2   8   6       25.49       30.78     11.43 o
  -1   8   6       31.97       39.27     13.09 o
   0   8   6      201.22      194.15     16.51 o
   1   8   6       14.65       20.40     23.58 o
   2   8   6       31.64       69.47     19.31 o
   3   8   6       32.67       23.90     22.01 o
   4   8   6        2.97       11.79     23.11 o
  -7   9   6       37.55       42.78     12.06 o
  -6   9   6       70.72       69.48      9.84 o
  -5   9   6       23.92       20.44     10.87 o
  -4   9   6       42.76       53.29     11.37 o
  -3   9   6      273.71      263.29     12.71 o
  -2   9   6       29.14       32.34     12.48 o
  -1   9   6        2.35       19.75     13.62 o
   0   9   6        4.70       36.26     18.24 o
   1   9   6        0.57        8.63     19.70 o
   2   9   6        0.37       13.38     20.17 o
  -6  10   6        0.30        8.05     11.27 o
  -5  10   6       17.31       36.42     10.97 o
  -4  10   6       10.94       27.39     12.54 o
  -3  10   6        1.94        6.44     12.45 o
  -2  10   6        2.60        0.21     12.48 o
  -1  10   6        6.02       19.00     14.63 o
   0  10   6        7.30        6.36     18.00 o
   1  10   6       18.75       25.91     19.87 o
  -4  11   6        4.45       13.68     17.36 o
  -3  11   6       14.42       25.87     13.24 o
  -2  11   6       66.29       52.68     13.30 o
   0 -11   7       13.01       15.90     12.28 o
   1 -11   7        5.13       -0.47     11.67 o
   2 -11   7       15.91       24.55     11.16 o
   3 -11   7       61.82       80.54     11.14 o
   4 -11   7       15.54       12.84     11.07 o
   5 -11   7        3.48        0.65     10.72 o
  -2 -10   7       12.86        7.59     14.48 o
  -1 -10   7       33.56       25.78     12.98 o
   0 -10   7        0.80       16.30     11.42 o
   1 -10   7        0.95       26.80     10.78 o
   2 -10   7       62.13       80.07      9.79 o
   3 -10   7       25.43       21.33      9.95 o
   4 -10   7       19.48       21.25     10.15 o
   5 -10   7        5.10        2.95     10.30 o
   6 -10   7       23.25       52.47     10.24 o
   7 -10   7       38.59       21.43     12.84 o
  -4  -9   7       22.98       31.23     19.33 o
  -3  -9   7       45.99       44.36     16.35 o
  -2  -9   7      142.51      107.64     25.81 o
  -1  -9   7       72.06       78.17     12.31 o
   0  -9   7      115.57      113.74     11.21 o
   1  -9   7      124.91      139.77     11.05 o
   2  -9   7       96.65      107.60     13.41 o
   3  -9   7      206.81      204.63     10.99 o
   4  -9   7      101.58       99.98     10.72 o
   5  -9   7       47.05       25.31     10.20 o
   6  -9   7       84.76       78.53      9.46 o
   7  -9   7       68.32       57.07     18.25 o
   8  -9   7        2.60       16.43     10.35 o
  -5  -8   7        0.52       14.29     20.21 o
  -4  -8   7        3.18       29.06     19.09 o
  -3  -8   7        1.78       24.20     15.24 o
  -2  -8   7        7.49       11.94     12.87 o
  -1  -8   7        0.07        8.23     11.48 o
   0  -8   7      100.45      104.04     10.51 o
   1  -8   7       24.48       31.98      9.58 o
   2  -8   7       17.47       18.21      9.52 o
   3  -8   7      290.77      296.62     10.90 o
   4  -8   7       15.76       36.31     10.05 o
   5  -8   7      102.70       95.80      9.70 o
   6  -8   7      120.09      112.49      9.14 o
   7  -8   7       79.34       86.84     11.55 o
   8  -8   7       28.40       32.83     10.35 o
  -6  -7   7       19.56       19.48     20.76 o
  -5  -7   7       40.73       49.43     20.72 o
  -4  -7   7       98.40       99.27     18.61 o
  -3  -7   7      212.10      189.65     15.67 o
  -2  -7   7      447.82      418.52     20.94 o
  -1  -7   7      712.16      672.37     44.69 o
   0  -7   7      483.68      459.00     19.92 o
   1  -7   7      416.47      409.30     14.01 o
   2  -7   7      851.73      897.00     15.78 o
   3  -7   7      454.37      467.48     15.33 o
   4  -7   7      645.52      619.12      9.86 o
   5  -7   7       51.78       51.18      8.66 o
   6  -7   7        7.96       17.46      9.13 o
   7  -7   7       72.33       84.07      9.34 o
   8  -7   7       21.57       32.39      9.83 o
   9  -7   7        3.89       23.24     10.41 o
  -6  -6   7        1.49       13.10     20.24 o
  -5  -6   7        1.58       23.11     20.04 o
  -4  -6   7       15.44       23.54     18.20 o
  -3  -6   7        6.61       15.33     14.71 o
  -2  -6   7        1.36        7.26     12.25 o
  -1  -6   7        0.01        6.83     13.11 o
   0  -6   7      133.29      134.81     10.02 o
   1  -6   7      224.99      222.99      9.87 o
   2  -6   7      223.85      232.93     11.27 o
   3  -6   7       55.26       48.26      8.56 o
   4  -6   7      461.63      465.76      9.27 o
   5  -6   7        5.96       16.45      8.43 o
   6  -6   7      332.32      305.45     10.11 o
   7  -6   7      358.09      302.13     10.89 o
   8  -6   7      153.23      132.84     10.35 o
   9  -6   7        8.67       10.86     14.55 o
  -7  -5   7       24.04       45.80     21.87 o
  -6  -5   7       20.32       29.63     19.22 o
  -5  -5   7      177.37      170.31     20.29 o
  -4  -5   7      418.41      336.34     31.23 o
  -3  -5   7      652.64      539.38     33.45 o
  -2  -5   7     1175.51      968.48     70.44 o
  -1  -5   7     1864.70     1633.59    147.05 o
   0  -5   7     2242.07     2181.79     84.48 o
   1  -5   7     1400.43     1320.50     30.84 o
   2  -5   7      684.24      639.67     14.85 o
   3  -5   7     2332.73     2448.59     15.60 o
   4  -5   7      429.07      454.18      9.37 o
   5  -5   7      442.03      442.30      9.77 o
   6  -5   7        2.68        5.44     11.35 o
   7  -5   7       22.03       16.83      9.46 o
   8  -5   7        0.85       -1.71     11.06 o
   9  -5   7        7.75       19.32     10.95 o
  -8  -4   7        0.20       20.48     19.16 o
  -7  -4   7       31.00       41.82     25.66 o
  -6  -4   7        7.13       28.99     17.66 o
  -5  -4   7        3.84       12.63     30.53 o
  -4  -4   7        4.87       -9.34     18.97 o
  -3  -4   7      128.40      119.49     13.52 o
  -2  -4   7        0.56        3.85     12.54 o
  -1  -4   7      113.70      102.74     10.65 o
   0  -4   7       71.33       72.25     10.21 o
   1  -4   7      667.33      659.48     21.42 o
   2  -4   7      344.83      410.08     12.55 o
   3  -4   7      599.90      617.49     10.10 o
   4  -4   7        6.62       10.55      8.94 o
   5  -4   7      343.81      323.73     10.12 o
   6  -4   7        7.11        4.91     11.91 o
   7  -4   7      376.82      336.46     11.78 o
   8  -4   7      266.55      245.50     11.26 o
   9  -4   7      118.90       98.04     11.36 o
  -8  -3   7        0.46       21.03     31.07 o
  -7  -3   7       50.11       67.11     18.52 o
  -6  -3   7      148.98      167.32     35.48 o
  -5  -3   7      223.53      229.91     47.00 o
  -4  -3   7      887.05      809.94     67.53 o
  -3  -3   7     1819.12     1500.23     88.54 o
  -2  -3   7     2297.62     1866.16     96.84 o
  -1  -3   7     3781.57     3052.20    305.51 o
   0  -3   7     4164.09     3574.41    215.70 o
   1  -3   7     5053.56     5156.63    132.72 o
   2  -3   7     1558.35     1471.70     22.18 o
   3  -3   7      386.57      350.22     10.63 o
   4  -3   7     1644.80     1761.87     27.07 o
   5  -3   7       38.61       58.63     11.10 o
   6  -3   7       26.42       38.55     10.22 o
   7  -3   7        0.32       11.24     10.06 o
   8  -3   7       33.48       43.99     10.56 o
   9  -3   7       39.00       31.38     10.60 o
  -8  -2   7       30.82        2.30     16.25 o
  -7  -2   7        2.34       14.65     18.85 o
  -6  -2   7      134.14      145.31     18.78 o
  -5  -2   7       59.84       68.68     16.10 o
  -4  -2   7       41.70       44.98     14.44 o
  -3  -2   7       61.11       39.80     13.46 o
  -2  -2   7      394.50      395.76     17.16 o
  -1  -2   7       51.36       43.00     11.61 o
   0  -2   7      506.29      440.28     27.80 o
   1  -2   7       46.74       30.92      9.46 o
   2  -2   7      419.87      433.58     14.06 o
   3  -2   7       28.25       54.75      9.74 o
   4  -2   7      666.14      703.05     10.92 o
   5  -2   7      158.40      170.77     11.46 o
   6  -2   7      198.09      192.11     10.12 o
   7  -2   7       43.66       45.26     10.46 o
   8  -2   7      123.18      110.74     11.63 o
   9  -2   7       62.90       50.96     11.51 o
  -9  -1   7       38.56       67.89     15.60 o
  -8  -1   7       39.69       40.85     18.25 o
  -7  -1   7       63.17       72.76     13.88 o
  -6  -1   7      431.14      460.15     19.19 o
  -5  -1   7      373.42      370.16     14.17 o
  -4  -1   7      608.89      616.84     32.83 o
  -3  -1   7     2893.04     2930.03    156.86 o
  -2  -1   7     3980.42     3139.12     82.63 o
  -1  -1   7     3824.87     3102.30     87.70 o
   0  -1   7     4913.78     3863.81    193.72 o
   1  -1   7     3401.14     2929.27     35.59 o
   2  -1   7     5160.31     5289.92     24.52 o
   3  -1   7      622.58      597.10     11.71 o
   4  -1   7      102.95       81.93      9.91 o
   5  -1   7      119.17      147.60     10.36 o
   6  -1   7       10.70       22.19     10.15 o
   7  -1   7       14.98       -0.31     11.81 o
   8  -1   7       11.68       29.54     11.73 o
   9  -1   7        5.54       18.54     13.29 o
  -9   0   7       56.05       45.78     14.53 o
  -8   0   7        8.33       33.89     13.15 o
  -7   0   7      334.21      330.46     12.76 o
  -6   0   7        1.56       11.90     11.24 o
  -5   0   7      390.27      387.19     15.46 o
  -4   0   7      259.89      291.83     12.71 o
  -3   0   7      104.44      113.30     13.63 o
  -2   0   7        4.13       17.29     14.14 o
  -1   0   7      682.35      643.78     24.59 o
   0   0   7      252.40      200.83     13.25 o
   1   0   7     1506.59     1429.09     53.84 o
   2   0   7       23.01       45.09      9.98 o
   3   0   7      173.26      168.55     12.94 o
   4   0   7      123.44      113.81     10.50 o
   5   0   7      413.20      399.96     14.57 o
   6   0   7      211.50      183.99     12.12 o
   7   0   7      123.20      115.99     11.54 o
   8   0   7       41.72       34.96     12.86 o
   9   0   7        7.20        5.00     14.11 o
  -9   1   7        1.78       13.92     13.28 o
  -8   1   7      103.26      111.62     13.37 o
  -7   1   7      208.93      231.86     12.08 o
  -6   1   7      274.78      300.38     12.28 o
  -5   1   7     1361.27     1479.25     14.82 o
  -4   1   7      401.08      412.45     12.20 o
  -3   1   7      363.84      341.14     12.39 o
  -2   1   7     5532.41     6142.22    103.38 o
  -1   1   7     2205.83     1947.80     38.71 o
   0   1   7     2252.61     1842.42     89.54 o
   1   1   7     1390.51     1150.68     53.77 o
   2   1   7      877.89      696.80     31.86 o
   3   1   7     1498.11     1440.14     81.04 o
   4   1   7      110.29      117.21     14.08 o
   5   1   7       22.04       31.53     11.99 o
   6   1   7        3.28        4.15     12.37 o
   7   1   7        1.91        4.57     12.58 o
   8   1   7        8.39       18.49     14.11 o
  -9   2   7        6.18       29.46     13.09 o
  -8   2   7      169.00      162.03     11.56 o
  -7   2   7       32.62       28.25     11.85 o
  -6   2   7      778.36      755.25     12.17 o
  -5   2   7       21.32       25.69     10.87 o
  -4   2   7      710.95      784.67     12.90 o
  -3   2   7      306.21      413.82     11.45 o
  -2   2   7      149.87      147.84     12.52 o
  -1   2   7      369.84      477.18     15.35 o
   0   2   7     1268.99     1278.69     65.63 o
   1   2   7      284.86      282.53     15.34 o
   2   2   7      763.27      716.40     35.19 o
   3   2   7        2.76        8.93     13.79 o
   4   2   7      123.97      132.17     13.45 o
   5   2   7      116.01      116.11     13.62 o
   6   2   7       95.30       89.16     14.50 o
   7   2   7       49.56       38.02     15.45 o
   8   2   7       49.94       45.76     15.72 o
  -9   3   7       16.65       26.33     12.11 o
  -8   3   7       14.08       28.94     10.99 o
  -7   3   7       57.40       71.57     10.70 o
  -6   3   7      278.17      298.00     11.44 o
  -5   3   7      143.40      149.73     11.25 o
  -4   3   7     1358.98     1422.28     27.96 o
  -3   3   7      130.24      122.14     11.44 o
  -2   3   7      108.00       88.18     11.43 o
  -1   3   7     2839.31     3071.89     44.47 o
   0   3   7      175.99      129.56     16.18 o
   1   3   7      467.58      417.13     20.97 o
   2   3   7      175.92      183.73     25.58 o
   3   3   7      158.40      147.62     18.41 o
   4   3   7      241.76      256.78     16.07 o
   5   3   7        3.05       16.90     19.25 o
   6   3   7        3.66       19.73     15.73 o
   7   3   7        0.30        7.63     16.33 o
  -9   4   7       98.69       90.09     13.57 o
  -8   4   7      110.97      101.68     11.26 o
  -7   4   7      331.54      308.08     12.21 o
  -6   4   7       42.08       39.21     10.05 o
  -5   4   7      528.85      498.28     11.44 o
  -4   4   7        8.07       19.28     10.44 o
  -3   4   7      766.46      798.87     23.85 o
  -2   4   7        3.82       10.27     10.70 o
  -1   4   7      246.73      232.10     15.39 o
   0   4   7      235.54      299.40     17.14 o
   1   4   7      506.76      526.16     20.04 o
   2   4   7       96.03      114.35     20.05 o
   3   4   7       97.46      101.34     27.98 o
   4   4   7        0.64        5.16     16.99 o
   5   4   7       41.58       37.45     21.02 o
   6   4   7       22.09       30.32     16.42 o
   7   4   7        8.45        8.97     18.32 o
  -9   5   7       75.38       56.58     11.07 o
  -8   5   7       60.03       62.58     13.21 o
  -7   5   7        1.03       21.78     18.26 o
  -6   5   7        2.62        5.29     12.57 o
  -5   5   7       45.57       64.35     13.14 o
  -4   5   7        1.11       -5.73     11.55 o
  -3   5   7      186.76      192.45     11.53 o
  -2   5   7       38.82       32.97     10.93 o
  -1   5   7       27.81       14.08     13.30 o
   0   5   7      507.39      554.35     35.56 o
   1   5   7        3.81        1.78     17.05 o
   2   5   7       36.44       53.08     19.07 o
   3   5   7       13.67       24.46     19.04 o
   4   5   7       24.99       36.16     20.49 o
   5   5   7       28.24       19.20     20.79 o
   6   5   7        2.52        7.06     22.25 o
  -9   6   7       74.80       54.95     11.90 o
  -8   6   7      194.15      172.37     11.75 o
  -7   6   7      380.83      348.81     13.39 o
  -6   6   7      368.10      340.55     11.76 o
  -5   6   7       47.98       55.08     10.67 o
  -4   6   7      213.73      200.04     11.19 o
  -3   6   7      160.20      194.49     11.49 o
  -2   6   7      502.56      526.87     21.84 o
  -1   6   7       57.59       74.38     13.38 o
   0   6   7      169.41      164.76     29.45 o
   1   6   7       40.71       50.38     18.04 o
   2   6   7       78.64       90.23     19.52 o
   3   6   7       14.71       24.94     20.72 o
   4   6   7        7.71       16.45     19.50 o
   5   6   7        0.13       25.39     20.97 o
  -8   7   7       34.33       32.07     10.90 o
  -7   7   7        6.99       13.82     10.02 o
  -6   7   7       56.47       47.22     10.93 o
  -5   7   7       34.81       36.27     10.82 o
  -4   7   7        7.30       24.39     10.91 o
  -3   7   7       30.54       32.94     10.42 o
  -2   7   7        9.01       19.18     12.94 o
  -1   7   7       13.43       18.50     12.86 o
   0   7   7        0.73       -0.87     16.24 o
   1   7   7       61.41       72.83     18.23 o
   2   7   7        0.42        0.74     19.72 o
   3   7   7        0.03        5.17     19.43 o
   4   7   7        0.54      -10.19     20.01 o
  -8   8   7       41.12       38.00     11.84 o
  -7   8   7      200.01      181.77     16.24 o
  -6   8   7      388.74      371.27     10.96 o
  -5   8   7      226.49      203.87     10.60 o
  -4   8   7       75.85       77.71     10.77 o
  -3   8   7      142.42      146.43     12.24 o
  -2   8   7      140.35      137.83     12.25 o
  -1   8   7      151.86      129.47     13.90 o
   0   8   7       17.58       25.63     17.08 o
   1   8   7       34.37       30.93     17.82 o
   2   8   7        7.25       24.16     19.22 o
   3   8   7        7.00       12.02     22.13 o
  -7   9   7        0.17       21.46     11.52 o
  -6   9   7       17.85       14.71     10.29 o
  -5   9   7       43.72       36.36     11.53 o
  -4   9   7        2.21       15.45     11.93 o
  -3   9   7        9.73       11.93     11.36 o
  -2   9   7        5.84       16.78     11.89 o
  -1   9   7       16.35       16.54     14.55 o
   0   9   7        0.31       10.84     17.16 o
   1   9   7        1.70       -7.10     18.38 o
   2   9   7        6.19       10.67     21.06 o
  -6  10   7      107.43      101.08     11.91 o
  -5  10   7      135.69      115.22     12.32 o
  -4  10   7       67.77       54.15     13.18 o
  -3  10   7       66.48       60.51     13.02 o
  -2  10   7       83.37       78.82     12.29 o
  -1  10   7       20.88       14.88     14.55 o
   0  10   7       19.86       33.20     17.83 o
   0 -11   8        0.95        9.57     12.77 o
   1 -11   8        2.08        6.51     11.42 o
   2 -11   8        1.67       11.33     11.21 o
   3 -11   8       33.35       27.48     10.78 o
   4 -11   8       32.79       31.03      9.99 o
   5 -11   8        8.61       13.28     10.60 o
  -2 -10   8        2.20        1.60     15.08 o
  -1 -10   8       35.56       37.63     15.32 o
   0 -10   8        0.77       11.46     11.15 o
   1 -10   8        9.25       18.63     10.37 o
   2 -10   8       16.55       24.28     10.63 o
   3 -10   8       48.37       35.18      9.85 o
   4 -10   8       13.16       21.08     13.14 o
   5 -10   8        0.58        7.77      9.90 o
   6 -10   8       19.72       29.63     10.28 o
  -4  -9   8        0.66       20.78     19.28 o
  -3  -9   8        2.49        8.86     16.29 o
  -2  -9   8        0.50       15.34     13.74 o
  -1  -9   8       10.19       13.77     13.94 o
   0  -9   8       18.73       42.46     11.16 o
   1  -9   8       10.68       16.70     10.35 o
   2  -9   8       77.95       85.93     10.15 o
   3  -9   8       87.87      104.37     11.06 o
   4  -9   8       94.46      108.15     13.17 o
   5  -9   8      104.33      106.22      9.72 o
   6  -9   8       11.04       19.16      9.26 o
   7  -9   8       58.70       62.61     10.70 o
  -5  -8   8       25.01       31.81     20.46 o
  -4  -8   8       28.03       28.11     18.72 o
  -3  -8   8       82.25       77.76     14.95 o
  -2  -8   8       89.21       95.57     13.18 o
  -1  -8   8       24.00       31.58     11.47 o
   0  -8   8      311.21      312.02     23.14 o
   1  -8   8       25.68       29.84     10.61 o
   2  -8   8        4.46        8.53      9.24 o
   3  -8   8       21.66       43.58      9.53 o
   4  -8   8       13.73       30.28      9.21 o
   5  -8   8        3.27       22.10      9.43 o
   6  -8   8       40.03       47.75      8.94 o
   7  -8   8       42.12       27.18     10.34 o
   8  -8   8       38.05       34.01     10.45 o
  -6  -7   8        3.44       36.54     20.89 o
  -5  -7   8        0.06       -6.43     19.24 o
  -4  -7   8        0.11       26.03     18.16 o
  -3  -7   8        2.15       17.89     14.05 o
  -2  -7   8        7.51        4.93     12.70 o
  -1  -7   8        8.49       14.62     13.04 o
   0  -7   8       37.73       35.19     10.93 o
   1  -7   8      147.97      142.66     10.22 o
   2  -7   8       56.48       71.75      9.86 o
   3  -7   8      531.50      565.23     10.20 o
   4  -7   8      718.39      720.93     12.36 o
   5  -7   8      226.83      234.12     10.32 o
   6  -7   8      322.51      331.39      9.70 o
   7  -7   8       19.80       31.20     11.33 o
   8  -7   8       48.41       42.12     10.97 o
  -6  -6   8       11.93       25.25     21.49 o
  -5  -6   8       37.08       25.64     20.20 o
  -4  -6   8      154.15      126.04     18.13 o
  -3  -6   8      141.38      139.26     14.73 o
  -2  -6   8      386.46      387.37     29.48 o
  -1  -6   8      432.34      402.60     29.77 o
   0  -6   8       33.80       37.77     13.00 o
   1  -6   8      964.20      987.14     26.31 o
   2  -6   8       35.15       37.76      9.18 o
   3  -6   8       26.34       24.61      8.37 o
   4  -6   8        3.03       14.40      8.45 o
   5  -6   8       26.74       39.54      7.99 o
   6  -6   8      186.82      185.87     10.53 o
   7  -6   8       88.38       89.74      9.82 o
   8  -6   8        8.41       21.71     11.64 o
   9  -6   8       13.84       10.54     12.73 o
  -7  -5   8        3.30       20.37     29.22 o
  -6  -5   8       12.96        8.26     23.42 o
  -5  -5   8       14.41       29.95     19.29 o
  -4  -5   8       10.90       12.18     18.20 o
  -3  -5   8        0.24        8.08     13.50 o
  -2  -5   8      122.39      109.10     12.28 o
  -1  -5   8       73.54       79.98     10.88 o
   0  -5   8      326.50      334.70     15.84 o
   1  -5   8      101.78       95.88      9.20 o
   2  -5   8      910.88      956.13     10.51 o
   3  -5   8      205.30      195.99      9.93 o
   4  -5   8     1285.86     1348.73     16.27 o
   5  -5   8     1330.45     1365.94     26.34 o
   6  -5   8      351.64      390.55     10.64 o
   7  -5   8      524.93      548.76     13.58 o
   8  -5   8       25.33       40.01     10.14 o
   9  -5   8        4.00        6.14     11.15 o
  -7  -4   8        0.90       -8.17     19.21 o
  -6  -4   8       76.75       99.71     19.01 o
  -5  -4   8       67.52       58.59     20.33 o
  -4  -4   8      170.65      182.36     17.65 o
  -3  -4   8      698.28      682.92     30.52 o
  -2  -4   8      487.06      416.19     26.78 o
  -1  -4   8     1463.59     1438.88    127.68 o
   0  -4   8      679.78      638.93     31.35 o
   1  -4   8       62.63       88.63     10.02 o
   2  -4   8      612.18      604.69     12.27 o
   3  -4   8        0.86        8.79     12.49 o
   4  -4   8       88.29      103.83     10.37 o
   5  -4   8        0.99       13.44     10.16 o
   6  -4   8       42.02       42.95     13.99 o
   7  -4   8      273.24      273.96     10.01 o
   8  -4   8       15.94       26.17      9.89 o
   9  -4   8        2.04        2.56     11.30 o
  -8  -3   8        5.40        6.66     18.40 o
  -7  -3   8       12.91        8.12     18.16 o
  -6  -3   8       27.67       44.22     18.51 o
  -5  -3   8       35.18       36.28     19.40 o
  -4  -3   8       73.53       77.71     15.57 o
  -3  -3   8      159.30      167.44     14.62 o
  -2  -3   8        3.32       26.16     12.06 o
  -1  -3   8      556.35      457.98     42.06 o
   0  -3   8      566.50      575.92     34.59 o
   1  -3   8     2556.65     2685.01     49.31 o
   2  -3   8      246.04      250.07      9.47 o
   3  -3   8     2612.52     2698.54     23.81 o
   4  -3   8      474.05      468.76      9.72 o
   5  -3   8     1265.40     1261.17     15.15 o
   6  -3   8      588.88      594.52     11.04 o
   7  -3   8      318.70      344.74     18.34 o
   8  -3   8      347.38      338.07     17.36 o
   9  -3   8       13.66       -1.31     11.21 o
  -8  -2   8       12.80       24.00     19.23 o
  -7  -2   8        1.93       17.72     16.68 o
  -6  -2   8        2.52       -4.77     15.42 o
  -5  -2   8      402.87      423.05     37.37 o
  -4  -2   8       46.51       49.14     14.24 o
  -3  -2   8      240.27      188.52     12.52 o
  -2  -2   8     1737.14     1699.94     32.67 o
  -1  -2   8      829.99      706.02     35.57 o
   0  -2   8     2472.96     2410.07    149.21 o
   1  -2   8      100.01       88.85     12.20 o
   2  -2   8      786.47      977.43     12.27 o
   3  -2   8       34.56       46.95      9.72 o
   4  -2   8       18.29       31.67      8.69 o
   5  -2   8       33.13       24.31     11.33 o
   6  -2   8        3.02       14.00      9.84 o
   7  -2   8        0.17       13.61     11.08 o
   8  -2   8       71.75       72.30     10.99 o
   9  -2   8        3.17       13.43     12.02 o
  -9  -1   8       18.83       42.61     19.41 o
  -8  -1   8       12.41       11.91     17.93 o
  -7  -1   8       39.73       27.33     14.26 o
  -6  -1   8       49.08       52.54     14.32 o
  -5  -1   8      165.98      169.60     14.44 o
  -4  -1   8       34.75       45.75     13.11 o
  -3  -1   8      398.20      418.73     13.55 o
  -2  -1   8      768.52      707.83     26.82 o
  -1  -1   8      101.94      102.55     13.37 o
   0  -1   8      305.36      234.01     12.04 o
   1  -1   8      780.92      841.03     12.73 o
   2  -1   8     4512.60     4892.56     57.97 o
   3  -1   8      511.77      508.23     10.96 o
   4  -1   8     2495.64     2511.10     24.23 o
   5  -1   8      401.43      387.13     11.10 o
   6  -1   8      501.32      502.95     19.41 o
   7  -1   8       45.76       43.55     11.24 o
   8  -1   8      167.83      173.42     16.53 o
   9  -1   8       87.12       71.55     13.54 o
  -9   0   8        6.83       11.35     15.82 o
  -8   0   8       29.86       48.73     12.62 o
  -7   0   8        5.07       25.28     14.17 o
  -6   0   8       11.69       16.85     11.82 o
  -5   0   8       19.08       17.98     11.23 o
  -4   0   8      465.09      507.00     13.05 o
  -3   0   8      175.18      221.37     14.22 o
  -2   0   8       19.92       12.28     12.42 o
  -1   0   8     1402.91     1388.57     52.82 o
   0   0   8      191.36      149.63     12.03 o
   1   0   8      624.07      618.39     18.39 o
   2   0   8       85.72      107.57     10.92 o
   3   0   8      549.25      585.63     14.35 o
   4   0   8      179.64      165.96     11.06 o
   5   0   8       14.17       33.41     10.50 o
   6   0   8       14.83       14.75     11.21 o
   7   0   8       14.81       20.47     11.79 o
   8   0   8        5.10        4.31     12.23 o
  -9   1   8       23.00       19.89     12.52 o
  -8   1   8       52.68       61.46     12.28 o
  -7   1   8      173.14      189.94     12.46 o
  -6   1   8      239.81      259.64     11.58 o
  -5   1   8       97.43       88.49     11.43 o
  -4   1   8      706.45      752.52     27.00 o
  -3   1   8       39.16       58.51     11.96 o
  -2   1   8     1506.87     1790.11     33.02 o
  -1   1   8      892.35      887.30     24.28 o
   0   1   8       97.76       99.29     14.52 o
   1   1   8      100.18       80.39     12.78 o
   2   1   8       79.04       86.75     12.68 o
   3   1   8     1611.38     1532.99     63.53 o
   4   1   8      266.34      246.24     25.18 o
   5   1   8      682.16      645.76     29.70 o
   6   1   8      125.35      125.55     12.64 o
   7   1   8       85.35       80.08     12.84 o
   8   1   8        0.75       11.27     14.20 o
  -9   2   8        4.83        4.85     13.25 o
  -8   2   8        3.37       10.46     12.34 o
  -7   2   8        1.19        1.68     11.55 o
  -6   2   8       22.78       11.48     11.13 o
  -5   2   8      152.24      142.93     11.42 o
  -4   2   8      162.00      187.51     11.22 o
  -3   2   8       19.47       12.51     11.64 o
  -2   2   8     1117.95     1384.85     23.92 o
  -1   2   8      120.16      144.65     13.73 o
   0   2   8      261.50      277.16     14.40 o
   1   2   8        6.43       11.45     14.36 o
   2   2   8        4.09        8.33     16.36 o
   3   2   8      171.84      170.32     14.15 o
   4   2   8      127.78      124.73     13.08 o
   5   2   8       22.59       29.92     13.47 o
   6   2   8        9.43        8.84     14.11 o
   7   2   8       15.86       33.20     15.23 o
   8   2   8        4.90       38.12     16.31 o
  -9   3   8       15.53       26.32     10.72 o
  -8   3   8       58.54       55.77     10.62 o
  -7   3   8       97.89      119.18     11.28 o
  -6   3   8      803.32      788.15     12.75 o
  -5   3   8      722.40      766.51     12.71 o
  -4   3   8      241.47      226.18     11.25 o
  -3   3   8     1586.44     1647.53     44.09 o
  -2   3   8      177.80      200.19     12.13 o
  -1   3   8     1204.28     1383.44     19.77 o
   0   3   8      186.07      182.06     15.85 o
   1   3   8        0.06       10.49     16.93 o
   2   3   8       49.25       57.31     19.24 o
   3   3   8        4.14        9.97     18.12 o
   4   3   8      251.26      237.75     17.98 o
   5   3   8       33.31       47.64     20.62 o
   6   3   8       61.90       54.23     16.53 o
   7   3   8       12.97       18.19     17.35 o
  -9   4   8       17.19       22.75     12.81 o
  -8   4   8       83.80       74.08     10.37 o
  -7   4   8       45.30       69.70     10.67 o
  -6   4   8       75.66       50.29     10.04 o
  -5   4   8       92.38       87.73     10.44 o
  -4   4   8      341.96      340.98     11.19 o
  -3   4   8      203.08      227.34     11.11 o
  -2   4   8      861.86      876.92     16.11 o
  -1   4   8      544.36      621.10     21.56 o
   0   4   8      294.93      348.15     15.67 o
   1   4   8       16.90       46.60     32.39 o
   2   4   8       10.67       37.47     19.34 o
   3   4   8       22.57       14.98     20.52 o
   4   4   8      100.56       93.38     20.87 o
   5   4   8       20.41       30.47     20.40 o
   6   4   8        0.46        2.90     17.10 o
   7   4   8        7.13       22.20     18.02 o
  -9   5   8       55.83       52.22     14.79 o
  -8   5   8        9.23       21.88     13.09 o
  -7   5   8      159.85      156.76     12.35 o
  -6   5   8      172.45      169.15     10.62 o
  -5   5   8     1049.67     1021.87     20.89 o
  -4   5   8      797.28      815.99     25.01 o
  -3   5   8      380.06      382.55     12.98 o
  -2   5   8     1132.68     1155.21     28.74 o
  -1   5   8      218.03      219.97     13.29 o
   0   5   8      199.38      218.67     18.40 o
   1   5   8        9.64      -12.60     17.41 o
   2   5   8        2.14       22.92     29.06 o
   3   5   8        4.90       24.18     21.01 o
   4   5   8        6.42       15.91     19.82 o
   5   5   8       28.79       32.13     20.10 o
   6   5   8        0.78        6.70     22.03 o
  -9   6   8        4.38        7.39     11.73 o
  -8   6   8       38.73       52.57     11.72 o
  -7   6   8      133.15      110.61     10.77 o
  -6   6   8      187.66      193.07     10.92 o
  -5   6   8      121.75      115.21     10.01 o
  -4   6   8       40.53       45.87     10.25 o
  -3   6   8      310.23      301.39     10.71 o
  -2   6   8      101.75      103.13     11.45 o
  -1   6   8      544.33      574.36     15.75 o
   0   6   8      117.31      116.91     22.34 o
   1   6   8      197.98      248.86     18.75 o
   2   6   8        1.37       27.00     18.86 o
   3   6   8       12.26       49.84     21.30 o
   4   6   8       10.64       12.31     19.95 o
   5   6   8       29.63       33.39     21.48 o
  -8   7   8       46.66       43.23     11.52 o
  -7   7   8       13.09       25.86     11.27 o
  -6   7   8      278.99      276.71     12.38 o
  -5   7   8      192.36      195.20     10.91 o
  -4   7   8      305.62      313.50     11.84 o
  -3   7   8      324.01      346.51     16.67 o
  -2   7   8      179.35      177.28     12.43 o
  -1   7   8      206.55      194.22     13.69 o
   0   7   8       55.35       60.94     28.83 o
   1   7   8       15.81        8.85     19.71 o
   2   7   8        0.02       10.80     18.87 o
   3   7   8        4.44       21.93     21.12 o
   4   7   8        0.03       28.23     20.51 o
  -8   8   8        4.79       -2.23     11.37 o
  -7   8   8        3.86        6.23     11.26 o
  -6   8   8       27.98       29.10     10.91 o
  -5   8   8       88.53       89.20     12.14 o
  -4   8   8       30.88       42.97     11.36 o
  -3   8   8        1.79       13.25     12.13 o
  -2   8   8      202.81      211.66     13.75 o
  -1   8   8       27.24       33.54     15.26 o
   0   8   8       96.83      109.82     17.12 o
   1   8   8       24.32       12.28     18.42 o
   2   8   8       51.17       44.94     21.18 o
   3   8   8        0.42       13.41     22.61 o
  -7   9   8        5.64        6.92     11.86 o
  -6   9   8       20.82       38.25     10.43 o
  -5   9   8      213.96      171.39     12.27 o
  -4   9   8       86.17       72.32     11.86 o
  -3   9   8        4.23       20.46     11.57 o
  -2   9   8       41.99       33.67     12.54 o
  -1   9   8       21.99       27.88     16.17 o
   0   9   8        4.98       31.44     17.75 o
   1   9   8        5.32       18.91     18.58 o
   2   9   8        2.12       15.87     32.85 o
  -5  10   8        0.68        1.64     11.89 o
  -4  10   8        5.54       17.60     11.79 o
  -3  10   8        2.37       11.16     12.46 o
  -2  10   8        0.54       19.39     13.34 o
  -1  10   8       91.06       93.07     16.10 o
   0  10   8        4.89       22.76     18.94 o
   0 -11   9        3.13       28.97     12.76 o
   1 -11   9        0.03        7.38     12.11 o
   2 -11   9       19.98       33.03     11.24 o
   3 -11   9       26.80       37.99     10.97 o
   4 -11   9       29.39       32.95     10.63 o
   5 -11   9        3.46        5.54     10.41 o
  -2 -10   9       18.24       23.28     15.27 o
  -1 -10   9        8.86       27.42     12.87 o
   0 -10   9       47.41       39.55     11.98 o
   1 -10   9       10.11       23.60     11.31 o
   2 -10   9       52.66       61.39     10.25 o
   3 -10   9       65.39       63.94     10.57 o
   4 -10   9      107.46      106.70      9.98 o
   5 -10   9      181.98      180.14     10.19 o
   6 -10   9      177.15      175.07     13.30 o
  -3  -9   9        0.08       14.79     15.76 o
  -2  -9   9       21.68       36.95     13.65 o
  -1  -9   9        7.41       18.15     12.31 o
   0  -9   9       10.63        5.65     10.62 o
   1  -9   9        3.01       18.15     10.73 o
   2  -9   9       17.49       12.37     10.14 o
   3  -9   9      176.85      163.92     10.35 o
   4  -9   9       68.31       72.67     10.56 o
   5  -9   9       86.41       90.32      9.63 o
   6  -9   9       34.58       32.09      9.22 o
   7  -9   9       44.80       25.78      9.30 o
  -4  -8   9        1.54        7.94     18.42 o
  -3  -8   9       35.77       38.89     15.06 o
  -2  -8   9       11.29       17.78     13.01 o
  -1  -8   9      141.17      150.01     12.18 o
   0  -8   9      139.92      151.96     22.59 o
   1  -8   9      359.21      378.71     17.38 o
   2  -8   9      224.98      237.73      9.47 o
   3  -8   9      446.70      471.58     22.47 o
   4  -8   9      322.30      339.99     11.01 o
   5  -8   9      255.15      285.87     10.94 o
   6  -8   9      245.85      238.02     18.27 o
   7  -8   9      257.58      262.27     12.99 o
   8  -8   9       60.53       60.66     10.77 o
  -5  -7   9        1.21       18.47     19.76 o
  -4  -7   9        3.53       33.85     18.24 o
  -3  -7   9       18.92       27.40     14.78 o
  -2  -7   9        0.24       10.47     12.69 o
  -1  -7   9       79.62       90.08     11.93 o
   0  -7   9        1.57       23.01     12.35 o
   1  -7   9       68.81       62.12      9.54 o
   2  -7   9      243.76      242.71     17.65 o
   3  -7   9      158.89      166.55     10.22 o
   4  -7   9      766.41      772.14     15.06 o
   5  -7   9       39.95       37.36      8.98 o
   6  -7   9       34.76       24.46      9.50 o
   7  -7   9        3.66        4.45     12.43 o
   8  -7   9        0.94        7.08     11.72 o
  -6  -6   9        3.08       32.10     20.67 o
  -5  -6   9        0.40       20.54     19.24 o
  -4  -6   9       33.18       39.03     16.67 o
  -3  -6   9        3.59       19.82     12.93 o
  -2  -6   9      402.63      389.52     19.84 o
  -1  -6   9      106.21      104.53     12.22 o
   0  -6   9      757.28      807.06     44.89 o
   1  -6   9      618.47      626.34     21.08 o
   2  -6   9     1154.80     1233.03     13.28 o
   3  -6   9      664.75      713.35     10.36 o
   4  -6   9     1757.55     1859.81     12.45 o
   5  -6   9      653.22      651.26     12.00 o
   6  -6   9      152.82      153.93      9.13 o
   7  -6   9       98.87       89.45     16.62 o
   8  -6   9      169.07      190.49     15.33 o
  -7  -5   9        0.24       22.68     19.63 o
  -6  -5   9        2.14       37.09     19.65 o
  -5  -5   9       66.76       45.48     17.03 o
  -4  -5   9        0.29       14.60     15.14 o
  -3  -5   9        4.15       29.42     14.39 o
  -2  -5   9        6.09       23.86     11.55 o
  -1  -5   9       98.69      100.80     10.86 o
   0  -5   9       22.81       35.51      9.54 o
   1  -5   9      117.55      111.98      9.96 o
   2  -5   9       50.20       50.34     11.18 o
   3  -5   9     1056.45     1044.59     12.77 o
   4  -5   9      198.02      184.35     11.78 o
   5  -5   9     1264.99     1220.83     13.35 o
   6  -5   9        3.24       25.29     10.90 o
   7  -5   9        0.70        2.28     11.25 o
   8  -5   9       34.17       33.82     10.61 o
   9  -5   9       22.22       24.67     14.26 o
  -7  -4   9       15.48       12.86     19.37 o
  -6  -4   9       13.56       25.17     19.00 o
  -5  -4   9       24.98       37.57     18.74 o
  -4  -4   9        2.14       27.88     15.89 o
  -3  -4   9      369.41      379.10     14.57 o
  -2  -4   9        2.05       10.79     11.79 o
  -1  -4   9     2553.44     2361.14    203.54 o
   0  -4   9      472.80      458.72     26.44 o
   1  -4   9     2014.89     2043.52     56.07 o
   2  -4   9     1055.03     1056.09     21.20 o
   3  -4   9     1632.81     1713.54     12.53 o
   4  -4   9      385.15      411.25     10.68 o
   5  -4   9     2558.26     2709.84     50.85 o
   6  -4   9      463.36      467.96     11.87 o
   7  -4   9       19.54       38.30     10.01 o
   8  -4   9       24.07       37.31     10.57 o
   9  -4   9       73.33       62.90     11.60 o
  -8  -3   9        1.41       25.59     19.38 o
  -7  -3   9        7.99       47.85     18.95 o
  -6  -3   9       13.54       11.98     17.35 o
  -5  -3   9       53.25       40.88     15.93 o
  -4  -3   9       74.64      104.01     14.94 o
  -3  -3   9      134.37      142.19     13.17 o
  -2  -3   9      507.00      495.98     17.05 o
  -1  -3   9      781.83      743.08     53.91 o
   0  -3   9     1220.40     1234.46     71.69 o
   1  -3   9      233.15      206.07      9.80 o
   2  -3   9      764.00      742.85     16.91 o
   3  -3   9       11.65       32.59      9.33 o
   4  -3   9      914.26      948.68     11.21 o
   5  -3   9       42.17       50.26     10.09 o
   6  -3   9      945.47      921.02     13.77 o
   7  -3   9       33.08       39.67     10.14 o
   8  -3   9        0.47       -9.22     11.04 o
   9  -3   9       38.93       37.17     11.96 o
  -8  -2   9       19.13       16.59     19.09 o
  -7  -2   9        1.95       -5.09     16.74 o
  -6  -2   9      132.87      135.31     16.75 o
  -5  -2   9       58.70       74.52     14.12 o
  -4  -2   9      203.92      203.26     18.21 o
  -3  -2   9        0.40       10.64     12.88 o
  -2  -2   9     2435.37     2356.83     17.59 o
  -1  -2   9       18.81       20.40     10.91 o
   0  -2   9     6251.24     5715.83    325.91 o
   1  -2   9      849.22      883.22     15.00 o
   2  -2   9     2500.93     2570.95     26.40 o
   3  -2   9      586.91      569.77     13.12 o
   4  -2   9     1013.98      995.66     33.50 o
   5  -2   9       20.89       32.15      9.81 o
   6  -2   9     1394.51     1436.12     17.47 o
   7  -2   9       93.12      109.45     10.93 o
   8  -2   9        1.50        2.52     10.95 o
   9  -2   9       11.00       18.78     12.50 o
  -9  -1   9        7.81       37.24     17.70 o
  -8  -1   9       47.32       43.62     15.32 o
  -7  -1   9       55.53       49.42     13.05 o
  -6  -1   9       50.17       53.77     14.37 o
  -5  -1   9      160.71      145.44     15.91 o
  -4  -1   9      429.01      378.26     17.28 o
  -3  -1   9       54.14       41.75     12.25 o
  -2  -1   9     1466.17     1358.38     36.35 o
  -1  -1   9     3313.30     3116.41     63.99 o
   0  -1   9     2897.97     2533.32    141.94 o
   1  -1   9     2210.22     2200.97     26.06 o
   2  -1   9      469.67      420.82     10.76 o
   3  -1   9      990.94      947.76     12.63 o
   4  -1   9        5.74       14.89      9.96 o
   5  -1   9      210.28      198.51     10.40 o
   6  -1   9       12.05       16.34     10.72 o
   7  -1   9      392.97      379.12     12.01 o
   8  -1   9       14.96       16.06     11.67 o
  -9   0   9       12.06       36.98     13.66 o
  -8   0   9       43.55       79.45     17.23 o
  -7   0   9       96.41      101.34     12.97 o
  -6   0   9       66.17       68.17     12.01 o
  -5   0   9      537.41      581.92     15.74 o
  -4   0   9      144.27      157.48     13.02 o
  -3   0   9      925.55      965.96     27.78 o
  -2   0   9       14.36       23.20     12.73 o
  -1   0   9     4301.56     4305.64    101.60 o
   0   0   9      133.67      116.34     12.45 o
   1   0   9     3290.53     3015.60     68.66 o
   2   0   9      429.73      395.18     16.22 o
   3   0   9     1031.71     1078.88     29.70 o
   4   0   9      184.38      173.45     12.14 o
   5   0   9      296.19      278.84     11.65 o
   6   0   9        7.74        3.44     11.51 o
   7   0   9      313.82      294.59     12.90 o
   8   0   9        2.14       10.97     12.28 o
  -9   1   9        7.54       32.90     13.61 o
  -8   1   9       38.82       39.55     13.34 o
  -7   1   9      336.32      319.62     16.06 o
  -6   1   9      341.47      341.08     13.23 o
  -5   1   9      718.42      718.72     17.52 o
  -4   1   9      326.42      333.53     13.86 o
  -3   1   9     1227.19     1209.69     27.65 o
  -2   1   9     1134.21      989.95     23.36 o
  -1   1   9     2713.47     2557.29     65.51 o
   0   1   9     4211.48     3853.38    181.97 o
   1   1   9     2225.14     2005.87    106.22 o
   2   1   9     1307.23     1191.41     47.00 o
   3   1   9      150.56      126.17     13.92 o
   4   1   9      633.70      579.86     39.36 o
   5   1   9       51.44       58.28     11.78 o
   6   1   9       40.72       41.22     12.67 o
   7   1   9       19.56       25.13     13.73 o
   8   1   9      116.67      102.01     14.85 o
  -9   2   9       52.16       51.66     13.49 o
  -8   2   9       53.32       61.06     11.26 o
  -7   2   9      206.06      207.84     11.94 o
  -6   2   9      483.49      517.42     13.03 o
  -5   2   9      135.82      154.55     18.61 o
  -4   2   9      872.55      916.59     18.23 o
  -3   2   9      194.49      214.14     12.71 o
  -2   2   9     1462.62     1623.65     37.98 o
  -1   2   9       69.08       68.68     13.74 o
   0   2   9     1394.81     1377.85     46.91 o
   1   2   9       75.91       71.89     13.96 o
   2   2   9      695.13      673.17     43.27 o
   3   2   9       19.01       12.10     13.82 o
   4   2   9      194.79      204.50     14.71 o
   5   2   9       58.85       70.47     14.53 o
   6   2   9       70.82       64.31     13.93 o
   7   2   9        0.63        6.24     15.10 o
  -9   3   9        9.05       19.72     11.74 o
  -8   3   9       39.06       33.96     11.94 o
  -7   3   9       34.81       41.10     11.91 o
  -6   3   9     1025.33     1005.58     25.20 o
  -5   3   9      500.42      510.97     22.31 o
  -4   3   9     1334.96     1338.59     33.85 o
  -3   3   9      209.59      189.26     11.41 o
  -2   3   9     1559.73     1577.38     18.05 o
  -1   3   9     1323.32     1217.77     33.90 o
   0   3   9     1880.56     1887.03     89.59 o
   1   3   9     2047.26     2007.11     24.21 o
   2   3   9      939.82      881.83     43.44 o
   3   3   9      423.70      363.75     46.15 o
   4   3   9       46.10       34.72     16.29 o
   5   3   9      214.37      209.22     22.52 o
   6   3   9       48.42       44.69     16.85 o
   7   3   9       16.11       25.50     16.85 o
  -9   4   9       64.11       72.52     12.80 o
  -8   4   9      100.87      112.41     11.97 o
  -7   4   9       42.74       68.50     11.82 o
  -6   4   9      360.38      348.85     17.23 o
  -5   4   9     1108.97     1115.12     21.76 o
  -4   4   9        7.06       24.75     11.17 o
  -3   4   9      558.90      575.23     13.29 o
  -2   4   9       52.82       46.19     11.59 o
  -1   4   9      504.76      563.28     20.27 o
   0   4   9        1.53       15.37     15.36 o
   1   4   9      191.12      225.78     22.11 o
   2   4   9        8.56       31.54     18.77 o
   3   4   9      141.78      121.46     21.23 o
   4   4   9        1.23       34.81     17.56 o
   5   4   9       36.10       45.37     20.84 o
   6   4   9       14.84       34.55     20.39 o
  -9   5   9       23.40       25.12     14.43 o
  -8   5   9       16.91       15.42     12.42 o
  -7   5   9       24.91       24.37     10.99 o
  -6   5   9       10.58       20.00     10.83 o
  -5   5   9     1226.51     1127.43     32.49 o
  -4   5   9      246.50      240.97     10.74 o
  -3   5   9      579.24      569.33     15.44 o
  -2   5   9      253.90      272.63     14.10 o
  -1   5   9      969.81     1024.33     32.36 o
   0   5   9      497.70      502.57     19.82 o
   1   5   9      681.00      741.68     20.13 o
   2   5   9      617.75      631.07     21.49 o
   3   5   9      264.63      258.46     19.99 o
   4   5   9       79.88       74.00     19.52 o
   5   5   9        8.39       24.65     20.59 o
   6   5   9       33.36       32.27     20.82 o
  -8   6   9       85.89       94.18     10.83 o
  -7   6   9       39.51       50.77     11.46 o
  -6   6   9        1.78       27.80     10.82 o
  -5   6   9      204.21      221.63     11.20 o
  -4   6   9      820.26      814.41     15.29 o
  -3   6   9       89.74       74.02     11.99 o
  -2   6   9      141.19      126.47     11.64 o
  -1   6   9       10.02       22.55     14.89 o
   0   6   9       46.46       43.38     17.83 o
   1   6   9        5.98       -4.60     17.59 o
   2   6   9       25.22       41.62     18.96 o
   3   6   9        0.75       30.79     20.33 o
   4   6   9       35.47       44.54     17.92 o
   5   6   9        0.19       11.74     23.11 o
  -8   7   9        0.18        6.01     11.93 o
  -7   7   9        0.93       15.67     10.73 o
  -6   7   9        7.05       14.62     10.21 o
  -5   7   9       11.43       30.81     11.22 o
  -4   7   9      712.91      687.27     13.30 o
  -3   7   9       80.58       84.38     12.27 o
  -2   7   9       83.39       79.99     13.30 o
  -1   7   9      229.66      278.77     15.59 o
   0   7   9      257.32      280.39     18.16 o
   1   7   9       88.76      106.90     19.39 o
   2   7   9      134.59      140.75     19.31 o
   3   7   9      123.68      111.00     19.50 o
   4   7   9       46.11       34.93     21.82 o
  -7   8   9       44.56       52.82     11.59 o
  -6   8   9        0.81       12.13     11.25 o
  -5   8   9       26.77       30.50     11.21 o
  -4   8   9       20.74       25.32     10.75 o
  -3   8   9      208.67      222.99     12.31 o
  -2   8   9       89.13       83.44     13.95 o
  -1   8   9       25.19       31.19     16.20 o
   0   8   9        5.04       -1.10     16.12 o
   1   8   9        2.15       15.85     18.63 o
   2   8   9        2.55        4.98     18.78 o
   3   8   9        5.17       30.83     22.88 o
  -6   9   9       14.48       13.37     11.10 o
  -5   9   9        9.71       25.51     11.42 o
  -4   9   9       21.24       47.46     12.71 o
  -3   9   9      253.86      247.26     13.86 o
  -2   9   9       33.46       42.77     14.50 o
  -1   9   9        9.82       45.92     17.63 o
   0   9   9       86.30       96.85     18.61 o
   1   9   9       24.00       40.24     19.65 o
  -5  10   9       10.96       25.67     12.90 o
  -4  10   9       17.34       -8.13     11.94 o
  -3  10   9        1.33        2.05     12.06 o
  -2  10   9       24.73       49.65     15.71 o
  -1  10   9       16.97       41.23     26.13 o
   1 -11  10      104.44       91.68     12.19 o
   2 -11  10       48.85       64.68     11.64 o
   3 -11  10       56.72       56.24     11.41 o
   4 -11  10      111.34      105.65     10.44 o
  -2 -10  10       13.96       17.34     14.41 o
  -1 -10  10        9.20       11.66     13.14 o
   0 -10  10        0.78       19.56     14.02 o
   1 -10  10      114.12      113.88     11.57 o
   2 -10  10       22.73       25.49     11.09 o
   3 -10  10       31.94       53.70     11.36 o
   4 -10  10      118.67      111.69     10.76 o
   5 -10  10       81.59       67.91     10.57 o
   6 -10  10       32.84       17.40      9.95 o
  -3  -9  10        0.16        1.31     15.64 o
  -2  -9  10       55.80       59.73     13.65 o
  -1  -9  10       87.29       94.60     12.45 o
   0  -9  10      200.80      193.16     13.84 o
   1  -9  10      276.51      299.52     11.49 o
   2  -9  10      419.67      419.85     13.50 o
   3  -9  10      110.13      116.19      9.54 o
   4  -9  10      150.96      164.26      9.94 o
   5  -9  10      322.52      345.04     10.88 o
   6  -9  10       84.15       86.66      9.99 o
   7  -9  10        7.71       18.53      9.81 o
  -4  -8  10       16.62       21.26     17.27 o
  -3  -8  10        3.61       21.01     13.76 o
  -2  -8  10       92.23       87.31     13.55 o
  -1  -8  10      134.46      130.86     16.02 o
   0  -8  10      274.33      286.33     19.35 o
   1  -8  10       93.76       82.29     12.48 o
   2  -8  10      534.81      542.61      9.77 o
   3  -8  10        8.81       28.78     10.37 o
   4  -8  10        5.48       24.95      9.58 o
   5  -8  10       95.43       95.78     10.60 o
   6  -8  10       89.75       95.26      9.91 o
   7  -8  10       30.74       14.18     10.16 o
  -5  -7  10        0.17       10.04     19.74 o
  -4  -7  10       81.05       62.96     18.79 o
  -3  -7  10        0.40       21.45     14.36 o
  -2  -7  10        2.50       10.40     10.99 o
  -1  -7  10      259.05      249.15     14.53 o
   0  -7  10      484.21      513.87     32.51 o
   1  -7  10      775.78      766.32     44.02 o
   2  -7  10      962.61      987.11     14.06 o
   3  -7  10      878.89      930.03     11.57 o
   4  -7  10       18.57       11.61     14.06 o
   5  -7  10      144.57      148.34      9.28 o
   6  -7  10      324.02      349.04     11.70 o
   7  -7  10      103.64       99.18     11.69 o
   8  -7  10        7.05       20.90     12.97 o
  -6  -6  10        8.35       33.37     19.57 o
  -5  -6  10       69.14       87.25     19.02 o
  -4  -6  10       16.71       10.25     16.99 o
  -3  -6  10      282.83      260.41     17.83 o
  -2  -6  10      165.26      155.02     12.81 o
  -1  -6  10      820.45      801.47     49.65 o
   0  -6  10      527.38      528.70     32.40 o
   1  -6  10     1472.51     1543.73     63.88 o
   2  -6  10      509.68      507.99     16.29 o
   3  -6  10     1283.41     1192.54     24.73 o
   4  -6  10       52.86       82.05     11.20 o
   5  -6  10       17.86       23.08     11.51 o
   6  -6  10       16.27       26.72     10.99 o
   7  -6  10       99.96       89.23     12.61 o
   8  -6  10       45.52       64.15     10.56 o
  -7  -5  10       13.99       -7.51     17.84 o
  -6  -5  10        5.98       30.04     18.69 o
  -5  -5  10       39.27       30.98     31.69 o
  -4  -5  10        5.91       10.67     15.58 o
  -3  -5  10      358.77      365.54     15.20 o
  -2  -5  10        0.71       -1.93     12.53 o
  -1  -5  10       31.27       21.15     10.72 o
   0  -5  10      408.71      377.95     25.39 o
   1  -5  10      970.77      974.08     27.94 o
   2  -5  10     1035.46     1034.93     19.10 o
   3  -5  10     1440.71     1519.78     11.67 o
   4  -5  10      916.74      970.01     19.29 o
   5  -5  10       37.51       56.70      9.92 o
   6  -5  10       97.77      111.69     10.68 o
   7  -5  10      120.97      129.62     11.61 o
   8  -5  10       67.03       67.34     10.18 o
  -7  -4  10        5.86        7.93     18.78 o
  -6  -4  10       47.85       80.45     18.54 o
  -5  -4  10      155.47      120.59     18.91 o
  -4  -4  10      597.11      559.11     21.72 o
  -3  -4  10      522.53      487.35     14.20 o
  -2  -4  10     2129.14     2024.82     97.39 o
  -1  -4  10     1271.18     1119.30     94.25 o
   0  -4  10     2476.76     2325.56    150.59 o
   1  -4  10     1145.23     1133.64     35.97 o
   2  -4  10     2219.75     2212.28     62.75 o
   3  -4  10      819.99      810.55     10.96 o
   4  -4  10     1763.69     1672.88     17.76 o
   5  -4  10      149.45      160.43     10.55 o
   6  -4  10        3.82       10.73      9.52 o
   7  -4  10        9.98       17.69     15.02 o
   8  -4  10      104.84      112.70     10.87 o
  -8  -3  10       24.24       11.86     31.92 o
  -7  -3  10       29.21       44.75     19.41 o
  -6  -3  10      140.94      135.21     54.96 o
  -5  -3  10       72.45       65.66     15.29 o
  -4  -3  10       86.00       65.48     12.98 o
  -3  -3  10       75.10       81.44     15.49 o
  -2  -3  10      680.20      652.43     16.86 o
  -1  -3  10        2.95       23.14     10.42 o
   0  -3  10       46.87       71.42     10.69 o
   1  -3  10      147.84      135.69     10.84 o
   2  -3  10      711.64      655.65     10.99 o
   3  -3  10      473.19      488.04     10.72 o
   4  -3  10      826.85      832.81     11.68 o
   5  -3  10      424.89      462.38     11.56 o
   6  -3  10       18.63       30.10     11.77 o
   7  -3  10       67.01       89.00     13.19 o
   8  -3  10       16.78       22.79     11.22 o
  -8  -2  10        0.65       18.16     20.56 o
  -7  -2  10      161.25      202.25     19.90 o
  -6  -2  10       89.20      109.00     15.54 o
  -5  -2  10      797.67      781.84     54.78 o
  -4  -2  10      802.21      775.26     66.18 o
  -3  -2  10     2229.41     1993.56     38.19 o
  -2  -2  10     2499.40     2266.94     16.52 o
  -1  -2  10     5516.93     4818.05    141.09 o
   0  -2  10     2710.42     2205.62    120.54 o
   1  -2  10     3114.61     2770.11     96.88 o
   2  -2  10     1928.97     1824.63     25.13 o
   3  -2  10     1182.88     1087.24     11.86 o
   4  -2  10      743.64      716.08     10.72 o
   5  -2  10     1230.92     1209.35     12.14 o
   6  -2  10       54.95       66.25     15.64 o
   7  -2  10       66.77       85.66     11.09 o
   8  -2  10       28.76       44.33     12.11 o
  -8  -1  10        0.83        0.80     14.99 o
  -7  -1  10       75.18       87.56     14.46 o
  -6  -1  10      178.73      180.67     14.81 o
  -5  -1  10      427.31      411.42     20.28 o
  -4  -1  10      234.43      242.41     16.58 o
  -3  -1  10       16.75       20.21     11.56 o
  -2  -1  10       56.64       73.83     12.20 o
  -1  -1  10      274.75      296.28     13.87 o
   0  -1  10        0.52       10.54     10.52 o
   1  -1  10        1.26       -7.63     10.43 o
   2  -1  10       17.44       12.12     10.35 o
   3  -1  10      174.73      170.62     10.34 o
   4  -1  10      106.19       99.24     10.42 o
   5  -1  10      224.84      240.92     12.95 o
   6  -1  10       83.62      106.56     11.24 o
   7  -1  10        0.69       19.03     10.89 o
   8  -1  10       29.28       42.64     12.81 o
  -9   0  10       52.05       33.62     15.91 o
  -8   0  10       25.08       23.08     13.55 o
  -7   0  10        2.46        7.08     13.60 o
  -6   0  10      673.81      681.70     20.38 o
  -5   0  10      432.32      415.45     14.83 o
  -4   0  10     2841.29     2771.26    121.29 o
  -3   0  10     1718.76     1506.77     20.63 o
  -2   0  10     3560.22     3135.32     55.78 o
  -1   0  10     3430.70     3011.30     49.98 o
   0   0  10     4726.62     4042.25    256.67 o
   1   0  10     2611.73     2038.17     42.07 o
   2   0  10     2637.75     2347.05     75.30 o
   3   0  10     1946.35     1791.35     63.07 o
   4   0  10      539.15      506.73     16.39 o
   5   0  10      371.59      385.93     11.82 o
   6   0  10      417.09      414.97     20.97 o
   7   0  10        9.24       18.07     11.76 o
   8   0  10       48.39       58.71     12.98 o
  -9   1  10       16.61       35.62     14.10 o
  -8   1  10       15.80       22.96     12.65 o
  -7   1  10        3.00        1.93     12.20 o
  -6   1  10       87.03      104.21     13.35 o
  -5   1  10      645.69      708.50     17.69 o
  -4   1  10      284.69      298.99     12.68 o
  -3   1  10      299.47      299.14     13.69 o
  -2   1  10      113.42      115.72     12.71 o
  -1   1  10       11.49       15.66     12.96 o
   0   1  10       49.14       79.41     13.29 o
   1   1  10        5.61       13.00     12.61 o
   2   1  10       14.49       24.63     12.41 o
   3   1  10       29.51       30.41     10.94 o
   4   1  10       48.36       59.53     12.04 o
   5   1  10       42.94       40.86     12.69 o
   6   1  10       40.37       46.35     13.21 o
   7   1  10        1.76       -1.68     14.06 o
   8   1  10        0.16      -14.81     14.06 o
  -9   2  10       33.37       34.71     13.87 o
  -8   2  10      118.57      115.29     13.39 o
  -7   2  10       24.18       44.50     11.37 o
  -6   2  10       17.68       29.67     11.89 o
  -5   2  10     1664.96     1668.63     32.58 o
  -4   2  10      936.97      929.49     18.16 o
  -3   2  10     3111.76     3140.34     44.11 o
  -2   2  10     2272.36     2137.65     49.86 o
  -1   2  10     3316.95     3023.43     98.98 o
   0   2  10     2245.89     1889.92     53.76 o
   1   2  10     2087.83     1904.52     73.28 o
   2   2  10     1716.65     1521.23     82.53 o
   3   2  10     1461.48     1283.81     49.65 o
   4   2  10      871.27      813.22     20.71 o
   5   2  10      233.83      242.53     14.32 o
   6   2  10       75.76       97.25     14.66 o
   7   2  10       63.32       62.92     15.63 o
  -9   3  10        0.80        4.96     13.30 o
  -8   3  10       46.66       62.10     11.63 o
  -7   3  10       10.69        7.67     11.95 o
  -6   3  10       72.67       62.02     11.29 o
  -5   3  10       24.29       49.88     11.81 o
  -4   3  10      784.06      845.45     34.38 o
  -3   3  10        0.84        4.09     12.37 o
  -2   3  10      148.98      153.52     11.72 o
  -1   3  10      130.79      147.41     12.64 o
   0   3  10       58.47       63.02     15.03 o
   1   3  10       72.62       80.05     15.83 o
   2   3  10       25.15       27.78     19.13 o
   3   3  10        8.82       20.53     22.49 o
   4   3  10       16.66       53.23     18.09 o
   5   3  10       30.37       36.77     24.68 o
   6   3  10       15.35       31.95     15.96 o
   7   3  10        5.90       25.15     17.06 o
  -9   4  10        3.70       29.29     12.08 o
  -8   4  10       51.34       56.55     12.71 o
  -7   4  10       58.20       61.04     12.56 o
  -6   4  10       14.41       19.11     10.33 o
  -5   4  10       49.86       63.40     11.88 o
  -4   4  10     2440.72     2422.38     48.60 o
  -3   4  10     1084.55     1100.98     18.63 o
  -2   4  10     1428.77     1437.40     32.38 o
  -1   4  10     1880.75     1830.13     72.45 o
   0   4  10     1834.48     1763.74    123.27 o
   1   4  10      998.71      963.33     22.96 o
   2   4  10      652.90      607.67     21.18 o
   3   4  10      578.32      541.38     32.23 o
   4   4  10      378.98      325.09     28.14 o
   5   4  10      168.54      179.40     24.73 o
   6   4  10       57.02       73.07     26.05 o
  -9   5  10        0.47       40.76     14.49 o
  -8   5  10        1.56       29.69     11.31 o
  -7   5  10       27.30       42.28     11.81 o
  -6   5  10        2.41        2.58     11.11 o
  -5   5  10      120.65      122.65     10.76 o
  -4   5  10        0.59       -1.75     10.42 o
  -3   5  10      346.38      364.17     13.46 o
  -2   5  10       48.18       73.30     13.71 o
  -1   5  10       44.39       50.34     13.45 o
   0   5  10        6.55        9.94     18.47 o
   1   5  10       10.90       31.09     18.09 o
   2   5  10       43.06       45.86     18.94 o
   3   5  10       15.35       -0.82     19.62 o
   4   5  10        0.03        8.33     18.21 o
   5   5  10        1.42        4.34     18.13 o
  -8   6  10       18.19       11.46     12.31 o
  -7   6  10       91.28      103.91     13.57 o
  -6   6  10        6.90       12.12     12.59 o
  -5   6  10       43.34       42.68     13.27 o
  -4   6  10       23.92       26.94     12.12 o
  -3   6  10     1657.73     1676.55     28.16 o
  -2   6  10      536.21      549.96     13.00 o
  -1   6  10      495.70      505.19     29.20 o
   0   6  10      788.12      805.17     20.37 o
   1   6  10      541.60      591.00     19.40 o
   2   6  10      243.66      227.66     21.02 o
   3   6  10      146.10      126.45     20.97 o
   4   6  10       99.11       84.25     21.96 o
  -8   7  10        7.68       14.71     12.63 o
  -7   7  10        0.05        6.73     12.02 o
  -6   7  10        0.59       -5.75     11.40 o
  -5   7  10       21.70       25.20     11.40 o
  -4   7  10       35.47       32.93     10.60 o
  -3   7  10        8.36       22.24     12.04 o
  -2   7  10       99.47      114.33     14.10 o
  -1   7  10        8.54       18.54     14.64 o
   0   7  10       15.63       20.16     15.58 o
   1   7  10        0.01       -0.64     18.13 o
   2   7  10        1.06       26.44     18.46 o
   3   7  10       10.96       26.45     22.67 o
  -7   8  10       59.97       62.99     12.42 o
  -6   8  10      113.38      110.46     12.46 o
  -5   8  10        5.96       -6.02     10.98 o
  -4   8  10       72.87       81.28     11.07 o
  -3   8  10        3.93       12.00     11.71 o
  -2   8  10      492.91      494.41     15.68 o
  -1   8  10      114.38      119.80     17.01 o
   0   8  10      135.51      150.84     21.57 o
   1   8  10      160.43      125.31     19.43 o
   2   8  10       85.53       77.40     19.83 o
  -6   9  10        1.11       -7.79     11.16 o
  -5   9  10        2.05        3.28     11.32 o
  -4   9  10       14.00       29.66     12.71 o
  -3   9  10        3.72        7.71     14.04 o
  -2   9  10        8.75        1.48     15.27 o
  -1   9  10       28.65       10.97     18.20 o
   0   9  10        0.05        2.45     18.01 o
   1   9  10        2.90       10.60     18.98 o
  -3  10  10       28.51       34.52     14.73 o
   1 -11  11        1.55       22.49     13.01 o
   2 -11  11       94.31       90.14     11.76 o
   3 -11  11       31.80       20.34     10.20 o
  -1 -10  11       10.68       18.00     12.01 o
   0 -10  11       73.64      101.49     12.37 o
   1 -10  11        1.26       15.09     13.05 o
   2 -10  11      211.74      206.31     11.66 o
   3 -10  11       75.98       88.28     10.50 o
   4 -10  11       71.20       56.68     10.12 o
   5 -10  11        9.92       15.58      9.91 o
  -3  -9  11       54.16       34.42     16.17 o
  -2  -9  11      144.18      140.52     12.49 o
  -1  -9  11      122.10      125.19     12.40 o
   0  -9  11      149.82      154.50     12.39 o
   1  -9  11       28.28       37.29     12.65 o
   2  -9  11        5.46       24.01     11.34 o
   3  -9  11      335.17      330.49     11.02 o
   4  -9  11       88.07       91.60     10.26 o
   5  -9  11       26.19       14.46      9.89 o
   6  -9  11        0.93       14.42      9.47 o
  -4  -8  11        0.25       36.14     19.24 o
  -3  -8  11      102.76       87.65     14.84 o
  -2  -8  11       34.92       21.58     13.50 o
  -1  -8  11       88.09      114.50     14.89 o
   0  -8  11       26.01       50.33     11.78 o
   1  -8  11      157.25      160.64     11.15 o
   2  -8  11      143.77      138.65     12.69 o
   3  -8  11      475.74      514.57     19.52 o
   4  -8  11       63.96       78.74      9.59 o
   5  -8  11      156.87      166.13     10.70 o
   6  -8  11       19.10       26.16     10.76 o
   7  -8  11       45.81       47.22     18.49 o
  -5  -7  11       71.34       44.72     20.32 o
  -4  -7  11      102.23      103.93     16.96 o
  -3  -7  11      195.71      189.06     14.74 o
  -2  -7  11      417.78      420.87     13.26 o
  -1  -7  11      914.27      902.95     62.79 o
   0  -7  11      600.56      590.69     22.74 o
   1  -7  11      397.48      407.58     24.17 o
   2  -7  11       12.11       27.65      8.90 o
   3  -7  11       15.88       21.77     11.57 o
   4  -7  11      686.22      675.97     13.17 o
   5  -7  11      166.11      170.46     12.56 o
   6  -7  11      100.72       89.56     10.50 o
   7  -7  11        4.46       27.64     10.05 o
   8  -7  11        0.24        3.41     15.20 o
  -6  -6  11        0.69       43.98     18.63 o
  -5  -6  11       10.49       10.06     34.71 o
  -4  -6  11       39.67       40.70     16.15 o
  -3  -6  11        0.76        9.84     14.56 o
  -2  -6  11      188.89      200.09     19.50 o
  -1  -6  11       25.26       32.19     10.73 o
   0  -6  11      294.49      268.81     12.88 o
   1  -6  11       38.24       53.02     10.04 o
   2  -6  11      176.78      159.95      9.92 o
   3  -6  11      575.85      607.80     12.58 o
   4  -6  11      653.19      711.97     12.43 o
   5  -6  11        7.46       10.85      8.79 o
   6  -6  11      212.88      239.22      9.53 o
   7  -6  11       19.65       13.22     11.55 o
   8  -6  11       36.73       29.07     10.41 o
  -6  -5  11       74.67       79.58     28.52 o
  -5  -5  11      334.49      309.40     19.02 o
  -4  -5  11      499.61      487.86     29.83 o
  -3  -5  11      550.15      571.53     14.97 o
  -2  -5  11      814.75      783.34     32.31 o
  -1  -5  11     1587.20     1475.75    120.20 o
   0  -5  11     2121.99     1985.45    135.13 o
   1  -5  11     1280.14     1244.44     50.54 o
   2  -5  11      975.66      938.38     17.34 o
   3  -5  11       19.83       26.33      9.11 o
   4  -5  11      137.18      133.43      9.60 o
   5  -5  11      905.94      876.18     11.20 o
   6  -5  11      140.12      147.38     10.88 o
   7  -5  11      114.87      110.85     11.60 o
   8  -5  11       25.25       36.66     10.05 o
  -7  -4  11        2.40       28.69     15.75 o
  -6  -4  11        8.65       11.91     17.01 o
  -5  -4  11        1.50      -10.80     14.15 o
  -4  -4  11       20.12       25.74     13.00 o
  -3  -4  11       58.45       87.69     12.54 o
  -2  -4  11        4.47       11.10     11.70 o
  -1  -4  11       93.29       88.45     11.66 o
   0  -4  11       18.71       34.58      9.74 o
   1  -4  11      478.02      482.55     16.96 o
   2  -4  11       26.93       34.82      9.40 o
   3  -4  11       93.10       93.36      9.57 o
   4  -4  11      369.28      366.44     11.00 o
   5  -4  11      552.71      616.21     10.61 o
   6  -4  11        8.99       13.30     10.25 o
   7  -4  11       89.24      106.15     10.86 o
   8  -4  11        2.24       13.49     10.97 o
  -8  -3  11        6.60        9.81     20.31 o
  -7  -3  11        4.08       33.03     17.03 o
  -6  -3  11      146.55      146.65     16.19 o
  -5  -3  11      425.21      395.70     19.45 o
  -4  -3  11     1435.21     1209.19     25.33 o
  -3  -3  11     1664.10     1530.66     19.28 o
  -2  -3  11     1737.43     1575.06     28.44 o
  -1  -3  11     2144.89     1744.43     76.88 o
   0  -3  11     3035.48     2564.14    171.32 o
   1  -3  11     2298.12     2054.20     63.62 o
   2  -3  11     1750.67     1601.71     14.15 o
   3  -3  11     1629.08     1601.32     16.65 o
   4  -3  11      140.37      139.95     10.33 o
   5  -3  11      310.11      312.69     10.45 o
   6  -3  11      616.55      606.23     13.15 o
   7  -3  11       29.33       42.91     10.74 o
   8  -3  11       24.13       28.29     12.58 o
  -8  -2  11       81.65       97.76     20.09 o
  -7  -2  11       72.36       48.49     18.02 o
  -6  -2  11        0.11        2.82     14.71 o
  -5  -2  11       17.57       21.18     12.02 o
  -4  -2  11       20.07       22.48     12.25 o
  -3  -2  11       35.95       44.36     12.94 o
  -2  -2  11       24.90       31.26     12.41 o
  -1  -2  11        2.38       -3.02     10.83 o
   0  -2  11       11.66       13.52     10.99 o
   1  -2  11      200.62      214.09     10.82 o
   2  -2  11      209.16      232.46      9.88 o
   3  -2  11       11.40       21.50      9.42 o
   4  -2  11        6.08       17.52      9.32 o
   5  -2  11       46.13       23.72     10.28 o
   6  -2  11      246.39      273.14     11.34 o
   7  -2  11       27.81       31.61     10.97 o
   8  -2  11        3.98       28.00     11.66 o
  -8  -1  11      141.38      138.63     15.67 o
  -7  -1  11       50.68       53.90     13.87 o
  -6  -1  11        9.78       28.89     14.69 o
  -5  -1  11      480.66      464.27     25.58 o
  -4  -1  11     1283.64     1116.12     58.10 o
  -3  -1  11     2259.43     1905.22     71.92 o
  -2  -1  11     3141.89     2789.41     29.50 o
  -1  -1  11     3770.46     3304.50     95.00 o
   0  -1  11     4364.67     3343.07    203.90 o
   1  -1  11     3424.67     2745.91     64.80 o
   2  -1  11     2025.60     1822.06     45.74 o
   3  -1  11     1503.04     1390.42     57.20 o
   4  -1  11     1072.99     1009.44     20.03 o
   5  -1  11      197.04      188.29     12.45 o
   6  -1  11      134.12      141.02     10.82 o
   7  -1  11      207.83      193.35     12.31 o
   8  -1  11        0.39       13.79     12.43 o
  -8   0  11        1.34        8.68     13.69 o
  -7   0  11      244.50      241.85     14.13 o
  -6   0  11      534.75      526.08     35.08 o
  -5   0  11        4.29       25.12     12.25 o
  -4   0  11        4.18       13.36     13.61 o
  -3   0  11       69.62       76.73     12.25 o
  -2   0  11       72.81       83.96     12.50 o
  -1   0  11       30.47       33.62     13.02 o
   0   0  11        3.57       11.25     12.39 o
   1   0  11       55.31       51.79     11.02 o
   2   0  11      180.86      179.69     11.94 o
   3   0  11        8.21       11.30     11.50 o
   4   0  11        4.10       12.32     11.38 o
   5   0  11       11.08        6.89     10.72 o
   6   0  11        9.63       25.13     12.25 o
   7   0  11       62.66       88.05     13.19 o
   8   0  11       20.11        7.55     13.25 o
  -9   1  11        1.46        4.66     13.83 o
  -8   1  11        3.77       15.96     12.25 o
  -7   1  11      403.19      421.74     17.20 o
  -6   1  11      195.42      220.10     15.22 o
  -5   1  11       13.14       23.84     12.98 o
  -4   1  11     1248.35     1209.43     34.50 o
  -3   1  11     2357.02     2068.44     36.52 o
  -2   1  11     1941.98     1590.41     30.86 o
  -1   1  11     4259.53     3710.47     83.34 o
   0   1  11     4390.65     3763.26    146.20 o
   1   1  11     4616.21     4042.33    166.75 o
   2   1  11     2143.89     1859.23     84.37 o
   3   1  11     1392.95     1250.72     42.22 o
   4   1  11      562.01      547.37     13.67 o
   5   1  11      241.87      266.57     13.78 o
   6   1  11       33.53       43.03     13.00 o
   7   1  11       11.96       29.09     13.46 o
  -9   2  11        4.61        6.83     13.08 o
  -8   2  11        0.00        5.39     12.92 o
  -7   2  11        3.54       11.32     12.28 o
  -6   2  11      284.55      306.20     18.70 o
  -5   2  11     1057.07     1087.63     34.72 o
  -4   2  11        8.55       29.79     11.94 o
  -3   2  11        3.05       -0.14     11.77 o
  -2   2  11       23.90       29.94     12.31 o
  -1   2  11       94.05       96.48     12.20 o
   0   2  11      156.48      140.79     12.73 o
   1   2  11       15.63       23.84     13.99 o
   2   2  11       38.22       52.75     15.13 o
   3   2  11       24.88       37.53     14.24 o
   4   2  11       16.22       22.84     14.12 o
   5   2  11       36.97       37.12     18.72 o
   6   2  11       32.11       42.67     15.01 o
   7   2  11       16.61       20.44     15.56 o
  -9   3  11        0.31       -0.83     13.05 o
  -8   3  11       14.89       19.36     12.57 o
  -7   3  11       88.25      100.60     11.24 o
  -6   3  11      653.03      678.85     13.33 o
  -5   3  11      488.51      502.20     15.85 o
  -4   3  11       29.21       34.17     12.20 o
  -3   3  11     1734.35     1814.13     27.98 o
  -2   3  11     2137.66     2025.45     66.34 o
  -1   3  11     1567.63     1415.45     56.36 o
   0   3  11     3010.55     2729.26    112.48 o
   1   3  11     2015.94     1899.65     34.87 o
   2   3  11     1605.62     1502.44    119.04 o
   3   3  11      729.50      712.62     40.12 o
   4   3  11      446.47      407.38     22.68 o
   5   3  11       90.01      103.58     31.23 o
   6   3  11        9.26       10.35     16.77 o
  -9   4  11        4.24        8.12     11.46 o
  -8   4  11       10.87       13.90     11.89 o
  -7   4  11        1.23       20.42     11.39 o
  -6   4  11       30.00       45.31     11.72 o
  -5   4  11      130.80      150.97     12.01 o
  -4   4  11      534.88      560.49     12.93 o
  -3   4  11       30.59       39.13     12.13 o
  -2   4  11       11.34       37.80     12.66 o
  -1   4  11        2.11       18.25     12.96 o
   0   4  11        5.88       22.50     17.05 o
   1   4  11       94.10       99.35     16.90 o
   2   4  11       13.11       24.56     19.06 o
   3   4  11        2.06       24.19     21.97 o
   4   4  11        2.02       29.84     18.36 o
   5   4  11       21.59       45.00     21.43 o
   6   4  11       22.57       14.20     21.13 o
  -8   5  11        1.71       10.61     12.41 o
  -7   5  11       67.17       77.26     10.44 o
  -6   5  11      256.81      249.00     11.55 o
  -5   5  11      559.93      575.58     14.69 o
  -4   5  11      506.63      528.86     12.63 o
  -3   5  11       80.24      111.10     13.32 o
  -2   5  11      955.79     1038.67     14.47 o
  -1   5  11      902.55      915.53     47.13 o
   0   5  11      786.96      790.68     21.15 o
   1   5  11      937.20      916.99     21.15 o
   2   5  11      322.29      348.47     20.44 o
   3   5  11      164.54      180.15     20.63 o
   4   5  11      144.09      144.72     18.76 o
   5   5  11       49.87       55.21     18.82 o
  -8   6  11        2.44        3.40     13.47 o
  -7   6  11        8.61        7.78     12.80 o
  -6   6  11        3.81       21.86     15.47 o
  -5   6  11       37.73       36.68     12.88 o
  -4   6  11       45.51       52.34     15.79 o
  -3   6  11       94.39       79.83     12.94 o
  -2   6  11       80.02       92.62     13.07 o
  -1   6  11        0.82       15.81     15.48 o
   0   6  11       17.70       26.10     16.88 o
   1   6  11        1.87       41.27     24.35 o
   2   6  11        9.82       33.65     26.44 o
   3   6  11        6.98       49.95     20.05 o
   4   6  11        1.21       33.48     20.58 o
  -7   7  11       34.91       36.34     11.46 o
  -6   7  11       58.56       71.53     12.17 o
  -5   7  11      193.55      202.65     11.37 o
  -4   7  11      231.91      266.68     11.39 o
  -3   7  11      182.30      196.41     12.58 o
  -2   7  11       39.84       53.45     14.42 o
  -1   7  11      214.99      245.51     22.57 o
   0   7  11      196.41      220.07     18.93 o
   1   7  11      185.54      179.67     19.70 o
   2   7  11      126.43      145.11     19.91 o
   3   7  11        7.44       24.34     20.58 o
  -7   8  11        1.33        2.93     12.82 o
  -6   8  11        6.54       20.25     13.61 o
  -5   8  11        0.55       16.50     11.51 o
  -4   8  11       19.08       26.65     11.94 o
  -3   8  11       16.60       40.92     13.17 o
  -2   8  11       29.62       45.19     15.12 o
  -1   8  11       88.07       72.99     16.91 o
   0   8  11        6.28       28.30     18.71 o
   1   8  11        8.51        7.61     18.46 o
   2   8  11        0.46       10.12     21.34 o
  -5   9  11        5.10       27.57     13.50 o
  -4   9  11       45.46       49.43     13.80 o
  -3   9  11       50.40       55.15     13.39 o
  -2   9  11       18.66       12.15     13.98 o
  -1   9  11        0.53       42.49     19.06 o
   0   9  11       14.91        7.81     35.71 o
  -1 -10  12       17.03       27.31     13.27 o
   0 -10  12       24.64       38.49     12.65 o
   1 -10  12      250.36      240.75     23.27 o
   2 -10  12        4.38       -3.30     12.18 o
   3 -10  12        1.71        1.61     11.36 o
   4 -10  12        2.62       15.91     11.86 o
   5 -10  12       23.38       41.29     11.91 o
  -3  -9  12        4.71        7.45     15.47 o
  -2  -9  12        0.71       -2.20     13.82 o
  -1  -9  12        0.20        1.57     11.17 o
   0  -9  12       83.97       83.89     11.59 o
   1  -9  12       72.31       69.12     10.74 o
   2  -9  12       30.96       30.06     10.78 o
   3  -9  12       16.66       32.80     12.69 o
   4  -9  12        2.45        5.98     11.73 o
   5  -9  12        8.33       32.72     11.30 o
   6  -9  12        1.18       12.91     10.83 o
  -4  -8  12      104.18       76.07     19.18 o
  -3  -8  12      119.51       96.06     14.74 o
  -2  -8  12       44.26       59.96     13.58 o
  -1  -8  12      102.49      100.53     11.72 o
   0  -8  12       36.21       29.56     11.92 o
   1  -8  12      105.61      110.84     10.62 o
   2  -8  12      767.21      763.93     28.16 o
   3  -8  12       19.31       24.51     10.00 o
   4  -8  12       53.07       48.42     10.87 o
   5  -8  12        0.80        6.82     10.41 o
   6  -8  12       62.20       54.52     11.34 o
   7  -8  12        7.45        5.07     10.51 o
  -5  -7  12        0.03      -25.64     17.78 o
  -4  -7  12        8.14       30.98     15.36 o
  -3  -7  12        4.23       23.34     13.32 o
  -2  -7  12       35.08       40.39     12.91 o
  -1  -7  12       11.75       15.01     10.38 o
   0  -7  12       26.76       33.88     10.45 o
   1  -7  12      241.36      237.05     13.59 o
   2  -7  12      127.91      128.57      9.56 o
   3  -7  12        8.65        9.48      9.30 o
   4  -7  12       72.06       85.37     10.53 o
   5  -7  12        6.48       10.56      9.07 o
   6  -7  12        9.23       21.90     11.47 o
   7  -7  12       13.46        9.11     10.87 o
  -6  -6  12       10.71       21.80     19.62 o
  -5  -6  12       23.10       40.97     17.01 o
  -4  -6  12      177.20      169.91     14.85 o
  -3  -6  12      337.96      366.49     14.85 o
  -2  -6  12      416.08      352.14     19.72 o
  -1  -6  12      224.67      210.28     12.75 o
   0  -6  12      745.22      680.62     43.53 o
   1  -6  12      145.41      145.34      9.37 o
   2  -6  12      410.69      382.61     19.99 o
   3  -6  12     1398.11     1359.46     34.72 o
   4  -6  12       47.12       53.66      9.21 o
   5  -6  12      114.12      129.01      9.92 o
   6  -6  12        1.95        8.53      8.93 o
   7  -6  12       61.56       61.51     11.16 o
   8  -6  12       31.22       34.29     10.85 o
  -6  -5  12       16.14        7.34     18.47 o
  -5  -5  12       28.91       23.19     15.50 o
  -4  -5  12        6.95       17.75     13.41 o
  -3  -5  12        0.47        9.19     12.74 o
  -2  -5  12       17.21       35.48     14.26 o
  -1  -5  12       43.45       48.92     10.92 o
   0  -5  12       34.87       38.43      9.18 o
   1  -5  12       85.75       86.08      9.45 o
   2  -5  12      254.00      264.79     10.85 o
   3  -5  12       40.59       52.91      9.08 o
   4  -5  12       63.43       60.53     10.24 o
   5  -5  12       34.06       35.07      9.88 o
   6  -5  12       18.15       16.20     10.17 o
   7  -5  12        1.62        5.59     11.42 o
   8  -5  12       27.18       33.38     11.92 o
  -7  -4  12       46.11       32.68     16.93 o
  -6  -4  12       44.77       50.31     34.32 o
  -5  -4  12       95.99      116.94     15.45 o
  -4  -4  12      184.57      175.85     14.38 o
  -3  -4  12      625.86      616.58     14.38 o
  -2  -4  12      589.80      545.61     25.17 o
  -1  -4  12     1179.69      985.74     62.57 o
   0  -4  12      931.83      784.02     50.81 o
   1  -4  12     2600.35     2460.30     82.80 o
   2  -4  12      645.50      627.29     15.39 o
   3  -4  12      880.51      842.64     12.90 o
   4  -4  12     1148.02     1121.14     20.22 o
   5  -4  12       26.52       27.83      9.72 o
   6  -4  12       24.65       32.07     10.59 o
   7  -4  12        0.85        3.30     10.05 o
   8  -4  12       18.78       27.21     10.74 o
  -7  -3  12       27.72       22.87     28.14 o
  -6  -3  12       82.07       79.21     15.27 o
  -5  -3  12       71.96       65.39     14.63 o
  -4  -3  12       74.83       85.34     13.31 o
  -3  -3  12       64.14       64.70     13.26 o
  -2  -3  12       31.20       43.01     12.83 o
  -1  -3  12        9.76       27.90     13.57 o
   0  -3  12        6.92       10.96      9.94 o
   1  -3  12       81.86       87.03     10.48 o
   2  -3  12      119.53      126.84     13.12 o
   3  -3  12      250.60      266.30     10.67 o
   4  -3  12       20.98       16.54      9.38 o
   5  -3  12      309.18      281.60     10.11 o
   6  -3  12        7.52       23.97     10.36 o
   7  -3  12       29.04       30.04     10.20 o
   8  -3  12        3.18        3.67     10.61 o
  -8  -2  12       11.84       15.03     20.10 o
  -7  -2  12      228.84      190.21     14.88 o
  -6  -2  12      202.78      176.36     15.92 o
  -5  -2  12       95.00       94.40     15.62 o
  -4  -2  12      724.54      642.80     36.53 o
  -3  -2  12      858.99      777.65     15.11 o
  -2  -2  12     1788.75     1649.33     22.83 o
  -1  -2  12      948.14      805.98     32.39 o
   0  -2  12     2703.97     2110.71    136.20 o
   1  -2  12     1643.84     1313.63     37.89 o
   2  -2  12     2897.92     2640.95     55.77 o
   3  -2  12      983.98      953.25     15.31 o
   4  -2  12      708.09      693.18     15.58 o
   5  -2  12      438.86      445.82     15.04 o
   6  -2  12        1.19        8.46     12.10 o
   7  -2  12        1.95        4.95     10.90 o
   8  -2  12        0.45        6.33     12.02 o
  -8  -1  12        7.71        6.59     15.91 o
  -7  -1  12       37.99       17.06     14.15 o
  -6  -1  12       80.94       73.44     14.21 o
  -5  -1  12      151.46      173.15     14.16 o
  -4  -1  12      112.32      118.31     12.61 o
  -3  -1  12       77.47       85.86     11.90 o
  -2  -1  12       72.82       64.97     11.60 o
  -1  -1  12       41.59       43.70     12.60 o
   0  -1  12        9.15        8.66     11.05 o
   1  -1  12      197.32      183.32     10.58 o
   2  -1  12      309.53      281.26     11.35 o
   3  -1  12      112.28       88.12     13.55 o
   4  -1  12      360.62      376.58     11.72 o
   5  -1  12       84.15       84.78     12.37 o
   6  -1  12      271.07      242.64     11.71 o
   7  -1  12       30.37       30.45     11.68 o
   8  -1  12       16.93       16.21     12.70 o
  -8   0  12       21.05       31.73     13.69 o
  -7   0  12        3.76        4.04     12.83 o
  -6   0  12      606.54      585.86     46.58 o
  -5   0  12      585.46      561.32     31.48 o
  -4   0  12      308.87      251.66     14.19 o
  -3   0  12     2248.17     1881.81     62.18 o
  -2   0  12     1553.39     1317.25     35.92 o
  -1   0  12     2913.40     2767.00     72.14 o
   0   0  12     1506.30     1322.78     68.73 o
   1   0  12     2924.69     2432.13    120.29 o
   2   0  12      679.40      603.05     18.18 o
   3   0  12      944.91      874.44     21.13 o
   4   0  12      342.64      354.41     17.15 o
   5   0  12      247.21      266.94     12.31 o
   6   0  12       93.40      108.27     12.12 o
   7   0  12        1.12        0.90     12.87 o
  -8   1  12       28.96       30.70     13.40 o
  -7   1  12        0.71        9.16     12.12 o
  -6   1  12       98.17      100.33     13.61 o
  -5   1  12       46.62       59.26     12.36 o
  -4   1  12      120.84      117.99     12.38 o
  -3   1  12       84.24       77.44     10.94 o
  -2   1  12       29.18       28.79     12.17 o
  -1   1  12       12.63       23.94     11.69 o
   0   1  12       70.92       69.90     12.64 o
   1   1  12       12.71       16.33     12.82 o
   2   1  12      211.01      200.99     12.73 o
   3   1  12      535.55      537.86     17.53 o
   4   1  12      112.83      123.67     13.05 o
   5   1  12      297.46      292.62     13.81 o
   6   1  12       24.82       28.36     13.19 o
   7   1  12       69.31       47.17     13.75 o
  -8   2  12        0.36        5.68     13.37 o
  -7   2  12       92.54      100.25     13.16 o
  -6   2  12       11.28       32.04     12.90 o
  -5   2  12      960.72     1014.37     42.46 o
  -4   2  12      886.35      858.93     25.84 o
  -3   2  12      751.43      718.11     20.82 o
  -2   2  12     1911.83     1672.39     60.27 o
  -1   2  12      868.28      796.78     29.19 o
   0   2  12     1586.01     1435.54     37.84 o
   1   2  12     1259.96     1213.17     53.96 o
   2   2  12      844.90      766.96     22.21 o
   3   2  12       18.82       25.09     14.48 o
   4   2  12       82.57       92.92     14.88 o
   5   2  12       14.24       31.35     19.21 o
   6   2  12       41.60       42.12     14.86 o
   7   2  12       16.32       32.96     16.03 o
  -8   3  12        8.80       15.79     12.52 o
  -7   3  12      100.38      119.76     16.76 o
  -6   3  12       31.64       31.58     11.70 o
  -5   3  12      254.63      239.25     12.13 o
  -4   3  12        1.56       15.60     12.62 o
  -3   3  12       73.80      102.81     13.15 o
  -2   3  12       43.10       45.45     13.29 o
  -1   3  12       43.27       59.15     13.79 o
   0   3  12        1.90        0.26     13.28 o
   1   3  12       92.77       98.07     14.57 o
   2   3  12        0.62        9.42     19.38 o
   3   3  12       53.52       57.42     17.62 o
   4   3  12      278.71      260.81     19.03 o
   5   3  12       66.05       47.00     29.22 o
   6   3  12       82.15       64.47     20.05 o
  -8   4  12       58.88       55.95     12.92 o
  -7   4  12        1.83       15.03     12.39 o
  -6   4  12      107.23      130.40     16.40 o
  -5   4  12       21.20       43.53     11.51 o
  -4   4  12      773.34      807.59     22.00 o
  -3   4  12      547.02      547.90     13.77 o
  -2   4  12      537.98      533.16     22.25 o
  -1   4  12      328.53      306.73     13.84 o
   0   4  12       96.29       91.10     13.62 o
   1   4  12      201.44      199.77     17.10 o
   2   4  12      457.71      477.55     18.94 o
   3   4  12       26.20       44.83     18.97 o
   4   4  12       18.82       46.69     19.55 o
   5   4  12        2.73        9.15     25.82 o
  -8   5  12       39.49       55.24     13.11 o
  -7   5  12       10.29       16.79     10.18 o
  -6   5  12      126.63      131.76     12.29 o
  -5   5  12        5.97       25.46     11.96 o
  -4   5  12      412.05      380.42     12.45 o
  -3   5  12       38.67       48.03     12.18 o
  -2   5  12       86.43      101.56     13.28 o
  -1   5  12       40.96       28.45     15.18 o
   0   5  12       71.09       63.33     15.25 o
   1   5  12       10.69       11.34     16.60 o
   2   5  12       29.87       55.28     18.63 o
   3   5  12        1.26        7.17     19.62 o
   4   5  12        0.74       -4.30     22.05 o
   5   5  12       49.29       43.76     22.61 o
  -8   6  12        1.16       26.75     14.69 o
  -7   6  12       31.49       24.77     14.14 o
  -6   6  12        2.72       21.03     14.28 o
  -5   6  12       16.50       28.73     15.05 o
  -4   6  12        2.81       12.10     13.13 o
  -3   6  12      328.02      344.15     16.38 o
  -2   6  12      130.32      155.73     13.64 o
  -1   6  12       61.86       71.14     16.00 o
   0   6  12        0.91       36.08     25.58 o
   1   6  12        3.55        3.92     38.80 o
   2   6  12        0.30      -10.91     19.35 o
   3   6  12       75.77       48.04     20.82 o
   4   6  12        8.74        6.71     21.10 o
  -7   7  12       53.44       42.08     12.59 o
  -6   7  12        9.29       43.84     12.79 o
  -5   7  12       93.38       72.48     12.03 o
  -4   7  12       32.93       30.27     11.94 o
  -3   7  12      272.03      252.97     13.13 o
  -2   7  12       25.67       30.87     13.85 o
  -1   7  12       81.93       66.01     18.67 o
   0   7  12       43.91       58.51     18.51 o
   1   7  12       30.16       47.36     18.51 o
   2   7  12       16.72       16.79     19.38 o
   3   7  12        1.32       16.56     23.50 o
  -6   8  12        2.29       14.76     12.07 o
  -5   8  12        0.04       18.48     12.41 o
  -4   8  12        2.53        9.69     11.79 o
  -3   8  12        1.89        4.25     13.14 o
  -2   8  12       74.53       76.68     19.01 o
  -1   8  12        5.71        5.81     20.41 o
   0   8  12        2.81       11.84     19.50 o
   1   8  12       11.77       26.73     19.16 o
  -4   9  12       44.18       31.89     13.93 o
  -3   9  12       43.15       38.60     13.64 o
  -2   9  12       62.37       55.30     17.74 o
  -1   9  12        1.49       -8.00     29.45 o
   0 -10  13        1.11       10.21     11.96 o
   1 -10  13       22.13       18.78     11.42 o
   2 -10  13        0.46       11.16     10.50 o
   3 -10  13       50.68       76.37     11.45 o
   4 -10  13        0.51       14.09     10.65 o
  -2  -9  13        1.36       26.63     13.44 o
  -1  -9  13        6.02       -4.40     12.80 o
   0  -9  13      163.80      155.48     19.50 o
   1  -9  13       20.69       28.50     11.43 o
   2  -9  13        9.72       15.67     14.59 o
   3  -9  13       44.88       52.63     10.24 o
   4  -9  13       49.65       78.00     12.67 o
   5  -9  13        5.37       -0.74      9.88 o
   6  -9  13        3.89       19.62     12.62 o
  -3  -8  13       33.14       26.29     13.90 o
  -2  -8  13       47.32       56.08     13.27 o
  -1  -8  13        0.47       13.26     10.98 o
   0  -8  13       22.10       28.50     10.48 o
   1  -8  13        7.61       16.02     10.78 o
   2  -8  13       23.75       32.67      9.92 o
   3  -8  13        6.59        9.92      9.67 o
   4  -8  13      245.17      230.19     20.44 o
   5  -8  13       48.87       58.14     10.20 o
   6  -8  13       17.35       20.97     13.30 o
  -4  -7  13       14.42       31.43     15.27 o
  -3  -7  13       27.03       13.05     14.72 o
  -2  -7  13       99.87      111.09     13.34 o
  -1  -7  13       12.35       15.50     10.89 o
   0  -7  13       92.18       96.12     10.77 o
   1  -7  13      386.15      372.83     25.84 o
   2  -7  13      157.31      156.14     10.25 o
   3  -7  13       40.23       45.10     10.56 o
   4  -7  13      154.44      170.70     10.00 o
   5  -7  13       41.66       57.20     10.65 o
   6  -7  13       31.66       32.83     10.80 o
   7  -7  13        1.21       -0.91     11.32 o
  -5  -6  13        4.24        3.74     16.64 o
  -4  -6  13       48.59       38.50     14.26 o
  -3  -6  13        0.48       27.93     13.07 o
  -2  -6  13       74.52       71.38     12.99 o
  -1  -6  13      133.34      145.10     13.92 o
   0  -6  13       25.64       25.49     10.56 o
   1  -6  13       11.49        9.42      8.76 o
   2  -6  13      184.80      210.54     10.59 o
   3  -6  13      104.86      107.42      9.44 o
   4  -6  13       68.19       88.52     10.54 o
   5  -6  13      566.10      527.68     11.39 o
   6  -6  13      194.57      180.22     10.53 o
   7  -6  13       49.71       32.59     10.57 o
  -6  -5  13       18.88       20.64     18.34 o
  -5  -5  13        3.53       -5.19     15.96 o
  -4  -5  13       50.84       49.98     13.26 o
  -3  -5  13      186.51      197.60     14.88 o
  -2  -5  13      341.70      338.98     12.42 o
  -1  -5  13      550.76      504.89     36.15 o
   0  -5  13      162.83      147.91     10.68 o
   1  -5  13      393.47      389.27     10.73 o
   2  -5  13      201.88      203.29      9.41 o
   3  -5  13      246.14      264.74     10.06 o
   4  -5  13       14.20       21.47      8.37 o
   5  -5  13      213.75      248.06      9.93 o
   6  -5  13        8.24       30.54     10.57 o
   7  -5  13       31.58       29.17     11.94 o
  -7  -4  13        7.89        9.10     19.18 o
  -6  -4  13        9.85       12.14     18.47 o
  -5  -4  13        0.74        9.12     14.53 o
  -4  -4  13        1.95        3.50     12.98 o
  -3  -4  13       34.95       46.10     12.51 o
  -2  -4  13        2.34       20.18     12.47 o
  -1  -4  13      177.21      165.05     10.93 o
   0  -4  13      328.08      318.27     17.49 o
   1  -4  13      274.58      263.63     13.34 o
   2  -4  13      268.39      281.44      9.83 o
   3  -4  13      566.13      591.25     10.90 o
   4  -4  13      437.48      452.81     11.01 o
   5  -4  13      192.06      206.52     10.67 o
   6  -4  13      553.43      539.87     26.87 o
   7  -4  13      152.83      134.47     13.05 o
   8  -4  13       31.53       35.72     11.51 o
  -7  -3  13        0.47       24.94     15.96 o
  -6  -3  13      116.48       99.64     14.37 o
  -5  -3  13      113.71      111.69     15.48 o
  -4  -3  13       20.05       21.84     12.23 o
  -3  -3  13      359.74      373.11     12.83 o
  -2  -3  13      598.67      569.36     19.26 o
  -1  -3  13      773.64      705.68     15.65 o
   0  -3  13     1133.82      945.94     33.74 o
   1  -3  13      375.51      315.67     12.07 o
   2  -3  13      435.73      432.67      9.84 o
   3  -3  13        1.42        0.62      9.33 o
   4  -3  13       87.05      116.23      9.75 o
   5  -3  13        1.47        8.20     10.56 o
   6  -3  13      107.76      138.18     12.81 o
   7  -3  13        0.71       11.92     10.88 o
   8  -3  13        4.58        7.85     11.46 o
  -7  -2  13       19.50       22.82     13.90 o
  -6  -2  13       22.63       29.27     12.07 o
  -5  -2  13        3.66        4.18     11.51 o
  -4  -2  13        5.07        7.00     11.74 o
  -3  -2  13        0.33       -0.48     12.67 o
  -2  -2  13       10.49       34.45     12.32 o
  -1  -2  13       21.51       33.85     12.15 o
   0  -2  13      655.86      558.56     33.78 o
   1  -2  13      632.70      582.18     16.31 o
   2  -2  13      547.94      486.07     13.41 o
   3  -2  13      388.62      418.92     11.08 o
   4  -2  13      482.69      490.26     21.21 o
   5  -2  13      539.95      544.97     13.03 o
   6  -2  13      149.98      137.42     14.79 o
   7  -2  13      213.24      187.02     11.55 o
  -8  -1  13       12.80       43.99     14.59 o
  -7  -1  13       66.81       65.12     13.40 o
  -6  -1  13       28.58       33.98     12.72 o
  -5  -1  13      227.29      227.59     12.63 o
  -4  -1  13      286.71      276.81     15.95 o
  -3  -1  13       88.91       94.19     16.04 o
  -2  -1  13      904.37      885.57     27.62 o
  -1  -1  13      337.73      312.85     12.46 o
   0  -1  13      175.87      157.94     14.42 o
   1  -1  13      792.33      704.25     38.45 o
   2  -1  13       64.41       53.60     11.05 o
   3  -1  13       93.74      115.48     14.05 o
   4  -1  13       21.42       16.95     11.39 o
   5  -1  13        4.64       10.42     11.58 o
   6  -1  13        7.73       27.03     11.83 o
   7  -1  13       15.73       32.12     12.34 o
  -8   0  13       36.25       21.14     14.73 o
  -7   0  13       26.99       39.34     13.10 o
  -6   0  13       12.03       27.08     11.51 o
  -5   0  13       85.65      105.04     12.20 o
  -4   0  13        8.39       12.80     11.47 o
  -3   0  13       75.53       70.26     11.33 o
  -2   0  13        5.57       23.37     11.22 o
  -1   0  13       58.57       75.22     12.15 o
   0   0  13       71.02       76.17     12.39 o
   1   0  13     1308.26     1197.51     74.42 o
   2   0  13      686.36      662.40     26.24 o
   3   0  13      210.00      176.81     11.63 o
   4   0  13      112.24      126.45     14.37 o
   5   0  13      139.60      149.76     12.30 o
   6   0  13      194.95      186.15     13.42 o
   7   0  13       38.03       26.89     12.73 o
  -8   1  13       21.58       39.46     14.19 o
  -7   1  13       46.65       55.22     14.62 o
  -6   1  13       77.97       96.80     17.07 o
  -5   1  13       87.61      116.60     13.00 o
  -4   1  13       34.89       55.82     12.52 o
  -3   1  13      227.61      222.34     12.57 o
  -2   1  13       33.17       46.38     11.38 o
  -1   1  13      606.26      597.68     23.74 o
   0   1  13       45.83       44.35     12.56 o
   1   1  13      157.19      165.15     13.07 o
   2   1  13      216.33      203.41     13.10 o
   3   1  13       59.84       75.45     12.73 o
   4   1  13        0.43       18.30     12.88 o
   5   1  13        1.11        1.93     12.76 o
   6   1  13        0.83       15.79     13.56 o
   7   1  13        5.67       12.09     14.41 o
  -8   2  13       13.27       37.39     14.53 o
  -7   2  13      116.89      112.67     13.70 o
  -6   2  13      105.27      126.66     21.87 o
  -5   2  13       40.74       58.28     15.66 o
  -4   2  13      233.16      266.91     12.87 o
  -3   2  13       28.39       35.69     12.19 o
  -2   2  13      138.20      144.73     12.07 o
  -1   2  13       31.02       37.89     11.93 o
   0   2  13      252.14      212.35     13.18 o
   1   2  13      111.06      114.58     13.82 o
   2   2  13      739.52      761.43     18.32 o
   3   2  13      377.78      370.75     23.95 o
   4   2  13        2.32       21.79     14.45 o
   5   2  13        7.52       18.89     19.46 o
   6   2  13        6.80       14.33     15.08 o
  -8   3  13        9.96       23.15     13.95 o
  -7   3  13       18.98       39.41     13.29 o
  -6   3  13       93.29      120.01     15.86 o
  -5   3  13        3.40       14.45     11.20 o
  -4   3  13       14.88       28.14     12.40 o
  -3   3  13       87.72       78.19     12.46 o
  -2   3  13       22.84       23.06     11.42 o
  -1   3  13       66.79       71.73     13.26 o
   0   3  13       82.53       81.20     14.13 o
   1   3  13      400.96      411.28     15.35 o
   2   3  13      294.65      305.05     25.89 o
   3   3  13       29.83       46.17     18.67 o
   4   3  13      105.70       75.44     18.93 o
   5   3  13        1.83       21.95     29.68 o
   6   3  13        6.52       29.10     19.72 o
  -8   4  13       18.38       26.78     13.29 o
  -7   4  13      128.19      138.47     19.84 o
  -6   4  13      234.85      224.85     13.05 o
  -5   4  13      153.49      149.67     11.98 o
  -4   4  13      162.17      178.04     12.77 o
  -3   4  13      230.98      255.61     16.04 o
  -2   4  13        9.64       21.95     12.02 o
  -1   4  13       53.15       54.12     12.82 o
   0   4  13       83.18       83.02     15.18 o
   1   4  13      214.06      198.03     31.77 o
   2   4  13       63.67       99.36     19.35 o
   3   4  13      113.58      110.99     20.04 o
   4   4  13       87.70       99.46     19.16 o
   5   4  13       13.90       18.91     20.49 o
  -8   5  13       12.26       21.90     12.55 o
  -7   5  13       41.17       38.82     12.20 o
  -6   5  13        4.83       27.71     12.44 o
  -5   5  13       57.84       71.28     11.88 o
  -4   5  13       40.27       39.68     12.14 o
  -3   5  13       24.07       34.99     13.32 o
  -2   5  13      158.31      146.26     14.69 o
  -1   5  13       15.40       26.46     17.08 o
   0   5  13      211.38      219.42     20.87 o
   1   5  13        0.21        3.81     16.90 o
   2   5  13      182.42      177.78     20.17 o
   3   5  13       63.96       72.99     20.21 o
   4   5  13        7.90       34.89     21.50 o
  -7   6  13       32.60       41.68     14.47 o
  -6   6  13      230.13      223.26     14.56 o
  -5   6  13      209.18      201.53     15.85 o
  -4   6  13      100.49       93.45     14.63 o
  -3   6  13      163.42      166.13     15.73 o
  -2   6  13       81.32       93.67     14.26 o
  -1   6  13        3.11       29.79     14.90 o
   0   6  13        2.77       13.64     15.14 o
   1   6  13       56.02       76.75     19.02 o
   2   6  13       51.09       75.54     20.02 o
   3   6  13       15.48       35.98     20.79 o
  -6   7  13       39.09       29.05     13.64 o
  -5   7  13        0.37       -6.79     12.62 o
  -4   7  13        6.12       31.76     12.68 o
  -3   7  13       62.78       57.56     13.32 o
  -2   7  13       31.51       30.54     13.13 o
  -1   7  13       32.12       26.29     18.63 o
   0   7  13       23.13       26.99     18.63 o
   1   7  13       87.62       94.89     19.06 o
   2   7  13        0.22       39.95     27.75 o
  -5   8  13      104.36      103.05     12.83 o
  -4   8  13       72.49       62.16     13.67 o
  -3   8  13       25.38       43.78     14.02 o
  -2   8  13       39.89       32.80     15.47 o
  -1   8  13        6.05       27.83     19.07 o
   0   8  13        6.08       27.56     17.30 o
   1 -10  14        3.54       10.56     11.50 o
   2 -10  14        2.18       12.89     11.62 o
   3 -10  14       14.43       18.50     11.03 o
  -2  -9  14        0.55       21.82     14.14 o
  -1  -9  14        4.58        5.63     12.11 o
   0  -9  14       33.07       26.23     11.39 o
   1  -9  14       37.48       30.41     12.22 o
   2  -9  14      197.26      191.71     11.41 o
   3  -9  14       57.53       51.07     10.43 o
   4  -9  14      122.01      116.43     11.31 o
   5  -9  14      113.53      119.24     15.20 o
  -3  -8  14        3.50       10.24     14.09 o
  -2  -8  14        8.87       40.02     13.63 o
  -1  -8  14      133.48      124.95     12.10 o
   0  -8  14       27.49       45.76     10.95 o
   1  -8  14       14.99       40.40     10.86 o
   2  -8  14        0.99        6.75     12.07 o
   3  -8  14        6.85       14.38     10.61 o
   4  -8  14       74.77       69.08     13.69 o
   5  -8  14        9.62       20.74     10.82 o
   6  -8  14        2.10       30.31     11.30 o
  -4  -7  14       16.96       32.40     15.89 o
  -3  -7  14        1.28        6.19     12.95 o
  -2  -7  14        1.09       16.51     11.23 o
  -1  -7  14       48.84       67.52     11.80 o
   0  -7  14       55.04       72.14     10.25 o
   1  -7  14      239.11      264.69     11.58 o
   2  -7  14      319.84      349.37     27.96 o
   3  -7  14      521.26      522.66     14.96 o
   4  -7  14      288.47      314.47     10.18 o
   5  -7  14      311.03      325.63     10.74 o
   6  -7  14      221.41      200.03     12.65 o
   7  -7  14      179.53      154.44     19.46 o
  -5  -6  14       24.96        4.58     17.15 o
  -4  -6  14        0.80        6.28     13.94 o
  -3  -6  14        3.62       20.93     13.06 o
  -2  -6  14        0.92        5.02     11.39 o
  -1  -6  14        1.20       16.09     11.01 o
   0  -6  14      121.69      141.39     12.05 o
   1  -6  14       39.88       55.16     10.17 o
   2  -6  14       19.51       35.33     10.01 o
   3  -6  14       19.16       27.50     10.91 o
   4  -6  14       63.61       53.41      9.38 o
   5  -6  14       98.97       80.19     10.05 o
   6  -6  14       19.62       22.68      9.76 o
   7  -6  14        2.42        4.00     13.61 o
  -6  -5  14        0.56       25.93     18.58 o
  -5  -5  14        7.99       12.77     15.39 o
  -4  -5  14        9.65       21.53     12.99 o
  -3  -5  14       50.14       70.62     12.83 o
  -2  -5  14        7.73       22.31     12.48 o
  -1  -5  14        4.49       26.68     12.12 o
   0  -5  14      385.36      404.99     17.00 o
   1  -5  14      301.57      316.34      9.36 o
   2  -5  14      872.69      934.88     15.73 o
   3  -5  14      684.35      751.44     19.34 o
   4  -5  14      493.02      528.86     10.83 o
   5  -5  14      325.46      329.44     10.57 o
   6  -5  14      274.44      274.52     11.69 o
   7  -5  14      165.23      168.81     10.94 o
  -6  -4  14        0.02        8.00     13.18 o
  -5  -4  14       78.64       93.89     13.88 o
  -4  -4  14       31.16       34.97     11.69 o
  -3  -4  14        0.75       -3.94     12.61 o
  -2  -4  14       12.24       42.24     12.06 o
  -1  -4  14       37.38       47.50     10.71 o
   0  -4  14      169.83      161.09     10.66 o
   1  -4  14       36.91       43.85     10.50 o
   2  -4  14        8.12        5.10      9.94 o
   3  -4  14        7.56       11.78      9.58 o
   4  -4  14      104.83       98.30     10.06 o
   5  -4  14       49.25       48.53     10.12 o
   6  -4  14       35.89       43.31     11.12 o
   7  -4  14       17.09       18.89     17.86 o
  -7  -3  14        4.39       28.19     16.35 o
  -6  -3  14        1.69        3.87     14.53 o
  -5  -3  14        0.76       18.43     13.42 o
  -4  -3  14       45.45       52.55     11.03 o
  -3  -3  14       46.55       47.18     11.95 o
  -2  -3  14      204.51      200.78     12.40 o
  -1  -3  14        6.11       28.64     13.42 o
   0  -3  14       19.74       21.07     12.31 o
   1  -3  14      805.97      731.73     11.85 o
   2  -3  14      539.31      545.65     10.67 o
   3  -3  14      995.66     1009.93     18.54 o
   4  -3  14      497.86      513.44     12.56 o
   5  -3  14      188.46      222.33     10.77 o
   6  -3  14      102.15      121.98     10.28 o
   7  -3  14       95.70      120.29     12.05 o
  -7  -2  14        0.03        8.88     13.61 o
  -6  -2  14        0.74       14.20     14.22 o
  -5  -2  14        4.79       -0.85     12.06 o
  -4  -2  14       39.96       42.21     11.42 o
  -3  -2  14       24.74       37.14     11.66 o
  -2  -2  14      253.96      291.42     11.99 o
  -1  -2  14       13.65       30.23     12.00 o
   0  -2  14      483.41      432.49     26.11 o
   1  -2  14      919.11      817.52     23.96 o
   2  -2  14       28.90       27.56     11.07 o
   3  -2  14      192.15      158.92     10.43 o
   4  -2  14      103.27       96.43      9.88 o
   5  -2  14      115.78      109.76     11.59 o
   6  -2  14        1.99       35.14     12.65 o
   7  -2  14        8.27        1.79     12.34 o
  -7  -1  14       90.25       85.66     14.33 o
  -6  -1  14       64.67       58.90     12.97 o
  -5  -1  14       45.46       35.19     11.97 o
  -4  -1  14        7.16       16.35     11.78 o
  -3  -1  14      153.24      171.79     12.56 o
  -2  -1  14      394.03      398.74     13.14 o
  -1  -1  14      361.40      382.98     17.29 o
   0  -1  14        4.44       22.69     11.17 o
   1  -1  14      289.56      275.42     22.85 o
   2  -1  14      574.87      525.42     11.42 o
   3  -1  14      368.87      376.86     23.47 o
   4  -1  14      333.94      327.67     11.90 o
   5  -1  14      171.95      169.10     11.64 o
   6  -1  14       38.64       48.35     11.25 o
   7  -1  14       12.06       19.59     12.58 o
  -8   0  14        7.14       32.40     13.85 o
  -7   0  14        9.56       12.49     14.00 o
  -6   0  14       11.51       17.28     13.66 o
  -5   0  14       17.35       27.37     13.27 o
  -4   0  14        6.32       -2.26     11.24 o
  -3   0  14       30.26       25.63     12.24 o
  -2   0  14      519.55      506.16     12.60 o
  -1   0  14     1422.26     1462.75     27.31 o
   0   0  14      227.62      217.90     13.19 o
   1   0  14     1031.55      969.88     74.30 o
   2   0  14      827.29      797.09     42.23 o
   3   0  14       45.85       54.07     11.59 o
   4   0  14      177.89      159.26     14.10 o
   5   0  14      122.42      113.12     12.33 o
   6   0  14       32.40       28.14     12.73 o
   7   0  14        2.36       25.51     13.37 o
  -8   1  14       54.74       13.07     15.86 o
  -7   1  14        7.21       11.65     12.52 o
  -6   1  14      241.17      223.93     23.05 o
  -5   1  14      146.51      179.90     12.67 o
  -4   1  14      223.02      225.23     11.87 o
  -3   1  14       32.63       44.27     10.72 o
  -2   1  14      240.04      229.60     12.03 o
  -1   1  14     1053.46     1039.19     35.48 o
   0   1  14       87.62      109.39     12.20 o
   1   1  14        6.33        9.12     11.38 o
   2   1  14      408.63      388.23     20.46 o
   3   1  14      168.95      155.38     12.94 o
   4   1  14       70.41       72.68     15.18 o
   5   1  14       35.98       29.51     13.43 o
   6   1  14       51.44       56.74     14.29 o
  -8   2  14        2.34       21.47     13.27 o
  -7   2  14       69.91       70.25     12.99 o
  -6   2  14      133.77      112.46     12.85 o
  -5   2  14       94.14       82.41     12.41 o
  -4   2  14      204.08      183.08     12.72 o
  -3   2  14      186.18      173.61     12.50 o
  -2   2  14      151.96      161.12     12.64 o
  -1   2  14      793.97      780.25     42.31 o
   0   2  14     1503.95     1425.97     64.31 o
   1   2  14      343.02      361.15     13.64 o
   2   2  14      527.40      522.17     15.46 o
   3   2  14      211.50      197.07     17.49 o
   4   2  14       41.70       53.37     13.96 o
   5   2  14       36.28       40.75     19.98 o
   6   2  14       48.78       65.70     15.94 o
  -8   3  14       75.50       78.00     14.04 o
  -7   3  14      100.24      113.06     13.92 o
  -6   3  14       53.05       60.72     13.95 o
  -5   3  14      248.70      236.30     13.76 o
  -4   3  14      122.41      112.83     12.39 o
  -3   3  14      250.40      249.49     13.29 o
  -2   3  14       28.84       35.21     12.90 o
  -1   3  14      138.10      131.89     12.29 o
   0   3  14      787.28      744.11     22.67 o
   1   3  14       12.72       24.97     14.63 o
   2   3  14        0.93       -8.50     18.30 o
   3   3  14      138.68      114.22     21.49 o
   4   3  14       30.74       43.44     22.72 o
   5   3  14        1.99      -29.37     29.68 o
  -8   4  14        7.61        1.25     13.91 o
  -7   4  14        7.86       18.55     12.32 o
  -6   4  14      133.77      120.02     12.80 o
  -5   4  14      282.44      248.71     15.17 o
  -4   4  14      173.55      168.09     13.88 o
  -3   4  14      427.99      396.39     16.96 o
  -2   4  14      311.70      287.11     13.08 o
  -1   4  14       56.75       67.44     12.90 o
   0   4  14      311.12      318.77     15.70 o
   1   4  14      429.94      426.77     51.25 o
   2   4  14      120.79      135.87     19.09 o
   3   4  14       93.11       94.32     20.30 o
   4   4  14       40.48       20.86     19.60 o
   5   4  14       11.72       31.21     20.83 o
  -7   5  14      116.56      117.04     13.05 o
  -6   5  14       97.72       96.29     13.29 o
  -5   5  14       41.41       47.23     11.71 o
  -4   5  14      103.71       95.76     13.30 o
  -3   5  14       43.20       50.72     12.61 o
  -2   5  14       74.42       77.17     12.46 o
  -1   5  14        1.99       11.06     15.45 o
   0   5  14       25.28       51.63     31.07 o
   1   5  14      195.24      203.62     16.71 o
   2   5  14       36.30       31.29     33.24 o
   3   5  14        7.21      -13.50     21.04 o
   4   5  14       13.23       38.42     20.43 o
  -7   6  14       12.89       26.81     13.23 o
  -6   6  14       40.51       35.30     12.47 o
  -5   6  14       76.89       58.18     13.14 o
  -4   6  14      165.16      172.84     16.55 o
  -3   6  14      119.87      118.90     14.86 o
  -2   6  14      290.40      291.60     28.97 o
  -1   6  14       99.54       99.87     16.95 o
   0   6  14        2.45        6.65     18.63 o
   1   6  14       64.08       64.15     18.57 o
   2   6  14       44.35       29.89     20.28 o
   3   6  14       10.54       13.26     22.25 o
  -6   7  14       63.55       50.80     13.14 o
  -5   7  14       42.63       52.50     13.15 o
  -4   7  14        4.84       16.16     13.52 o
  -3   7  14       25.67       39.82     13.54 o
  -2   7  14       11.13       12.83     14.32 o
  -1   7  14        6.67       41.29     20.33 o
   0   7  14        7.10        9.27     25.28 o
   1   7  14        1.44       11.89     17.26 o
  -4   8  14       17.44       52.73     17.23 o
  -3   8  14       27.23       16.63     13.32 o
  -2   8  14       32.49       30.02     17.38 o
  -1   8  14       71.51       50.73     29.30 o
  -1  -9  15       26.85       28.16     13.22 o
   0  -9  15       41.60       56.45     11.29 o
   1  -9  15       14.19       18.08     10.87 o
   2  -9  15       34.79       46.42     10.63 o
   3  -9  15       11.72       17.55     10.41 o
   4  -9  15       55.24       41.81     10.89 o
  -3  -8  15        7.94       16.37     15.44 o
  -2  -8  15       25.13       31.45     12.18 o
  -1  -8  15        1.11        5.17     12.33 o
   0  -8  15      146.56      136.44     16.56 o
   1  -8  15      133.51      158.95     11.34 o
   2  -8  15      307.11      311.70     10.40 o
   3  -8  15      170.56      175.92      9.75 o
   4  -8  15      325.75      320.79     10.79 o
   5  -8  15      149.80      149.79     11.01 o
  -4  -7  15        0.29        1.01     14.67 o
  -3  -7  15        5.97        9.20     14.85 o
  -2  -7  15       14.27       23.89     13.54 o
  -1  -7  15       75.24       78.72     12.70 o
   0  -7  15      241.81      231.56     21.33 o
   1  -7  15      269.43      252.38     16.11 o
   2  -7  15       76.97       85.03      9.60 o
   3  -7  15      133.82      133.96     13.14 o
   4  -7  15       66.14       65.24     11.58 o
   5  -7  15      122.81      108.62     11.23 o
   6  -7  15       60.59       66.49     10.10 o
  -5  -6  15       12.00        8.35     16.86 o
  -4  -6  15        0.15       17.19     15.02 o
  -3  -6  15        0.70       18.74     14.39 o
  -2  -6  15      106.44      139.95     13.47 o
  -1  -6  15      219.30      237.88     11.35 o
   0  -6  15        3.11        5.62     11.05 o
   1  -6  15      282.65      281.10     10.22 o
   2  -6  15      200.93      208.17     13.55 o
   3  -6  15      442.26      472.47     11.18 o
   4  -6  15      165.83      179.54     11.65 o
   5  -6  15      309.16      304.78     10.93 o
   6  -6  15      116.51      126.48     10.79 o
  -5  -5  15       57.83       45.49     15.32 o
  -4  -5  15        0.65       12.26     12.72 o
  -3  -5  15       68.80       87.86     13.31 o
  -2  -5  15      201.25      228.71     15.84 o
  -1  -5  15        6.24       12.72     13.16 o
   0  -5  15      643.26      632.18     26.43 o
   1  -5  15     1047.39      998.96     29.01 o
   2  -5  15      440.12      421.18     11.13 o
   3  -5  15       83.14       94.04      9.99 o
   4  -5  15      229.33      205.70      9.74 o
   5  -5  15      130.35      127.98     10.71 o
   6  -5  15      102.81      108.44     10.51 o
   7  -5  15       33.84       47.81     16.04 o
  -6  -4  15       29.68       30.85     15.64 o
  -5  -4  15        1.39       18.81     13.96 o
  -4  -4  15       10.21        7.65     12.96 o
  -3  -4  15       19.32       28.65     12.07 o
  -2  -4  15        6.59       26.77     11.28 o
  -1  -4  15      312.02      308.48     16.11 o
   0  -4  15      653.44      641.34     34.88 o
   1  -4  15       33.46       40.67     10.48 o
   2  -4  15      248.48      257.53     10.46 o
   3  -4  15      144.81      163.47     10.06 o
   4  -4  15      189.77      209.33     12.21 o
   5  -4  15       86.68      123.33     12.94 o
   6  -4  15      182.62      196.63     16.42 o
   7  -4  15       82.36      103.46     19.25 o
  -6  -3  15       43.87       39.00     14.46 o
  -5  -3  15      120.87       99.17     14.96 o
  -4  -3  15      514.08      490.20     13.36 o
  -3  -3  15       40.76       70.05     13.29 o
  -2  -3  15      440.09      465.70     13.14 o
  -1  -3  15      694.99      665.16     20.77 o
   0  -3  15      131.09      111.06     14.12 o
   1  -3  15     1688.01     1510.14     65.29 o
   2  -3  15     1774.26     1558.62     38.13 o
   3  -3  15      224.99      240.09     10.35 o
   4  -3  15       32.77       47.74     10.06 o
   5  -3  15      216.48      219.83     10.09 o
   6  -3  15       84.26       71.57     11.50 o
   7  -3  15       37.86       37.37     11.64 o
  -7  -2  15       10.83       29.29     14.80 o
  -6  -2  15        2.41       33.49     14.38 o
  -5  -2  15       43.53       36.18     12.87 o
  -4  -2  15       25.49       47.56     13.12 o
  -3  -2  15        1.32       16.08     11.44 o
  -2  -2  15      108.63      118.18     12.99 o
  -1  -2  15       24.08       30.52     12.95 o
   0  -2  15      200.67      191.90     13.47 o
   1  -2  15      780.70      716.73     27.58 o
   2  -2  15       87.38       88.17     14.49 o
   3  -2  15      180.27      184.06     10.64 o
   4  -2  15       56.36       84.38     11.46 o
   5  -2  15       39.19       75.96     10.59 o
   6  -2  15       43.19       41.54     12.23 o
   7  -2  15       79.55       93.39     13.23 o
  -7  -1  15       29.86       25.40     12.85 o
  -6  -1  15       40.81       45.37     11.65 o
  -5  -1  15      335.28      299.02     13.92 o
  -4  -1  15      690.17      680.90     19.03 o
  -3  -1  15     2065.25     2015.18     29.50 o
  -2  -1  15      172.06      178.29     13.22 o
  -1  -1  15      806.54      896.98     23.99 o
   0  -1  15      609.68      589.65     33.40 o
   1  -1  15      362.23      326.14     28.61 o
   2  -1  15     1303.86     1215.35     60.89 o
   3  -1  15     1284.92     1117.37     68.72 o
   4  -1  15       43.35       77.22     15.64 o
   5  -1  15       15.93       26.03     11.49 o
   6  -1  15      103.79       94.00     18.85 o
  -7   0  15       21.12       24.44     14.26 o
  -6   0  15       78.39       91.87     13.18 o
  -5   0  15        2.70       14.50     12.46 o
  -4   0  15       30.97       43.57     11.35 o
  -3   0  15       73.06       77.82     11.51 o
  -2   0  15       66.37       73.52     11.52 o
  -1   0  15      121.93      118.89     12.61 o
   0   0  15       46.27       51.22     11.97 o
   1   0  15        3.79       13.42     12.78 o
   2   0  15      379.08      377.61     19.67 o
   3   0  15       25.90       38.09     12.85 o
   4   0  15      129.23      141.46     15.23 o
   5   0  15        9.56       31.12     13.33 o
   6   0  15       15.73       25.41     13.21 o
  -7   1  15       29.55       28.77     13.03 o
  -6   1  15      157.97      152.96     13.22 o
  -5   1  15      166.69      140.26     12.79 o
  -4   1  15      637.64      563.79     22.65 o
  -3   1  15     1391.70     1231.97     28.32 o
  -2   1  15     2842.28     2712.63     36.46 o
  -1   1  15      188.32      199.65     13.25 o
   0   1  15      588.87      595.91     14.65 o
   1   1  15      167.32      189.30     12.40 o
   2   1  15      316.20      309.71     20.86 o
   3   1  15      316.96      303.14     13.87 o
   4   1  15      559.01      536.41     36.40 o
   5   1  15        9.28       30.89     13.55 o
   6   1  15       16.16       33.66     14.84 o
  -7   2  15       60.48       61.33     13.98 o
  -6   2  15       18.57       42.42     12.80 o
  -5   2  15       90.60       90.06     12.72 o
  -4   2  15        2.39       11.83     11.27 o
  -3   2  15       35.26       34.42     11.42 o
  -2   2  15       22.87       42.81     12.39 o
  -1   2  15       96.56      109.43     12.01 o
   0   2  15       14.33        5.65     11.95 o
   1   2  15       40.31       45.22     13.03 o
   2   2  15       16.23       49.10     14.68 o
   3   2  15       81.83      110.55     17.30 o
   4   2  15        0.24       19.74     15.54 o
   5   2  15       45.24       51.98     21.56 o
  -7   3  15      107.58      100.95     12.65 o
  -6   3  15      143.94      146.02     13.39 o
  -5   3  15      307.56      307.12     12.96 o
  -4   3  15      188.00      179.92     17.16 o
  -3   3  15      446.03      424.69     21.00 o
  -2   3  15     1177.15     1071.66     15.10 o
  -1   3  15     1328.97     1308.35     47.44 o
   0   3  15       83.96       86.99     14.26 o
   1   3  15      304.36      319.72     14.68 o
   2   3  15       65.15       66.99     16.68 o
   3   3  15      109.83      133.98     19.43 o
   4   3  15       39.01       42.33     17.16 o
   5   3  15      174.41      119.65     29.84 o
  -7   4  15       17.05       21.52     14.28 o
  -6   4  15       43.73       60.14     12.66 o
  -5   4  15        6.52       26.40     13.15 o
  -4   4  15       19.58       11.82     12.53 o
  -3   4  15        4.21        3.69     12.45 o
  -2   4  15       46.96       33.29     12.69 o
  -1   4  15        4.72       31.08     14.07 o
   0   4  15       12.06       39.18     14.54 o
   1   4  15        0.93        9.61     18.36 o
   2   4  15       19.41       32.77     19.25 o
   3   4  15        3.27       -7.49     32.85 o
   4   4  15       13.45       26.81     19.78 o
  -7   5  15       62.91       85.16     13.45 o
  -6   5  15      111.76      122.13     13.79 o
  -5   5  15      200.62      191.60     14.50 o
  -4   5  15      259.14      258.19     14.00 o
  -3   5  15       80.25       93.78     12.57 o
  -2   5  15      177.44      182.46     14.04 o
  -1   5  15      527.00      529.82     23.68 o
   0   5  15      272.28      293.82     19.25 o
   1   5  15       20.92       29.84     20.10 o
   2   5  15      157.83      183.99     20.05 o
   3   5  15       40.91       46.24     21.34 o
  -6   6  15       10.44       47.18     12.75 o
  -5   6  15       23.09       35.61     12.77 o
  -4   6  15        1.07       15.34     12.82 o
  -3   6  15        0.68       -0.99     13.45 o
  -2   6  15        1.42       -1.74     13.08 o
  -1   6  15       28.02       21.69     15.95 o
   0   6  15       10.27        0.24     17.03 o
   1   6  15        0.54       53.03     19.27 o
   2   6  15        0.04       -3.59     20.70 o
  -5   7  15       56.01       47.11     13.79 o
  -4   7  15       94.82      103.46     14.53 o
  -3   7  15      103.43      107.61     13.14 o
  -2   7  15       30.65       49.71     16.10 o
  -1   7  15       72.62       95.31     17.72 o
   0   7  15      159.92      142.51     19.67 o
   0  -9  16       21.12       27.15     11.38 o
   1  -9  16       28.33       42.59     12.94 o
   2  -9  16       56.97       61.33     13.28 o
   3  -9  16      105.59      120.70     10.93 o
  -2  -8  16      174.31      174.32     14.02 o
  -1  -8  16       10.62       33.12     12.77 o
   0  -8  16      112.86      101.69     10.56 o
   1  -8  16      249.45      249.88     16.78 o
   2  -8  16      301.79      308.13     22.25 o
   3  -8  16      157.42      146.47     10.37 o
   4  -8  16       59.36       56.40     10.15 o
   5  -8  16       94.08       97.03     11.71 o
  -3  -7  16       17.33       20.07     13.94 o
  -2  -7  16        4.52        6.63     12.66 o
  -1  -7  16      141.47      137.10     11.61 o
   0  -7  16       95.34      111.31     11.56 o
   1  -7  16       30.09       38.91     10.04 o
   2  -7  16       69.82       81.23      9.61 o
   3  -7  16      120.41      120.65     10.61 o
   4  -7  16      130.92      128.55     14.13 o
   5  -7  16       66.88       84.90     11.24 o
   6  -7  16        7.77       22.63      9.99 o
  -4  -6  16       88.67       95.21     14.03 o
  -3  -6  16      119.86      149.66     13.38 o
  -2  -6  16      168.10      171.85     13.30 o
  -1  -6  16      661.82      649.24     20.63 o
   0  -6  16       16.83       29.83     10.44 o
   1  -6  16      329.12      315.60     13.83 o
   2  -6  16      643.55      629.59     30.10 o
   3  -6  16      465.01      476.96     14.53 o
   4  -6  16      140.39      119.22     11.01 o
   5  -6  16       62.99       65.66     10.73 o
   6  -6  16       66.82       68.88     10.44 o
  -5  -5  16       34.33       48.08     14.71 o
  -4  -5  16       35.20       43.91     13.92 o
  -3  -5  16        3.72       22.34     11.86 o
  -2  -5  16       50.70       67.44     13.33 o
  -1  -5  16       10.03       18.73     11.73 o
   0  -5  16      179.64      179.62     15.91 o
   1  -5  16       61.81       87.46     10.83 o
   2  -5  16       15.95       13.75      9.90 o
   3  -5  16      164.12      160.12     10.24 o
   4  -5  16      165.44      189.51     11.15 o
   5  -5  16       95.57      140.42     12.61 o
   6  -5  16       24.58       46.76     11.40 o
  -6  -4  16       76.09       81.50     15.57 o
  -5  -4  16        4.69       24.52     13.53 o
  -4  -4  16      246.31      273.43     15.88 o
  -3  -4  16      395.81      431.41     13.86 o
  -2  -4  16      819.15      904.63     33.66 o
  -1  -4  16      436.55      461.01     30.73 o
   0  -4  16     1244.96     1116.49     52.53 o
   1  -4  16       22.68       12.04     11.15 o
   2  -4  16      449.17      446.34     11.17 o
   3  -4  16      755.67      718.95     11.08 o
   4  -4  16      351.66      348.33     17.41 o
   5  -4  16       87.69       79.40     11.22 o
   6  -4  16       41.26       52.59     11.52 o
  -6  -3  16        1.37       17.90     12.49 o
  -5  -3  16        1.78       -4.44     22.03 o
  -4  -3  16      105.95       99.45     11.86 o
  -3  -3  16      122.39      117.70     12.80 o
  -2  -3  16       12.23       20.52     13.55 o
  -1  -3  16       91.11      101.37     12.04 o
   0  -3  16        3.68       11.52     13.35 o
   1  -3  16      155.52      153.78     12.14 o
   2  -3  16        2.99       13.44     10.17 o
   3  -3  16       29.20       39.69      9.98 o
   4  -3  16      191.34      191.38     10.97 o
   5  -3  16       88.39       91.95     11.77 o
   6  -3  16       33.80       44.01     12.43 o
  -6  -2  16      196.05      168.35     13.12 o
  -5  -2  16      359.36      338.75     13.34 o
  -4  -2  16       13.60       22.95     12.14 o
  -3  -2  16      736.65      775.50     13.04 o
  -2  -2  16      622.43      683.40     13.74 o
  -1  -2  16     1973.92     2066.68     66.61 o
   0  -2  16      406.97      404.57     12.30 o
   1  -2  16     1415.91     1207.46     88.05 o
   2  -2  16       66.60       86.95     13.55 o
   3  -2  16      342.50      328.96     11.23 o
   4  -2  16      450.64      407.34     12.27 o
   5  -2  16      158.56      149.59     12.12 o
   6  -2  16       60.17       49.39     13.52 o
  -7  -1  16        3.79        9.41     14.25 o
  -6  -1  16        3.59       10.59     12.06 o
  -5  -1  16        4.10       20.21     12.57 o
  -4  -1  16        0.63        5.15     11.73 o
  -3  -1  16      198.27      207.51     12.11 o
  -2  -1  16       86.70       99.45     13.11 o
  -1  -1  16      116.62      119.60     12.31 o
   0  -1  16       85.02       81.85     12.12 o
   1  -1  16        1.77        7.05     12.37 o
   2  -1  16      109.71      110.94     11.60 o
   3  -1  16       14.54       30.74     12.74 o
   4  -1  16       55.27       62.39     11.31 o
   5  -1  16       51.72       65.50     12.32 o
   6  -1  16        9.82       17.26     12.03 o
  -7   0  16      103.14      100.16     13.92 o
  -6   0  16      301.81      267.99     21.38 o
  -5   0  16      578.25      514.81     12.97 o
  -4   0  16      680.69      640.95     25.21 o
  -3   0  16       27.50       53.73     11.69 o
  -2   0  16     1293.72     1283.22     17.09 o
  -1   0  16      430.23      466.15     12.82 o
   0   0  16     1932.44     2022.43     56.70 o
   1   0  16      225.00      251.36     21.55 o
   2   0  16     1255.79     1173.49     69.26 o
   3   0  16      116.26      128.07     13.99 o
   4   0  16      186.35      181.99     15.65 o
   5   0  16      159.90      147.07     15.48 o
   6   0  16       58.74       71.29     13.45 o
  -7   1  16        2.94       -0.31     13.52 o
  -6   1  16       21.45       43.87     12.86 o
  -5   1  16       34.52       30.81     12.20 o
  -4   1  16        2.46       16.42     11.15 o
  -3   1  16        2.19       11.47     11.70 o
  -2   1  16      164.80      167.44     10.83 o
  -1   1  16        1.69      -11.27     16.15 o
   0   1  16       90.81      110.20     12.18 o
   1   1  16       20.49       19.39     12.47 o
   2   1  16        1.77        8.07     14.44 o
   3   1  16       42.73       43.01     14.12 o
   4   1  16       11.92        9.96     15.93 o
   5   1  16       22.01       36.00     14.48 o
  -7   2  16       49.47       36.96     13.11 o
  -6   2  16      169.51      160.38     13.24 o
  -5   2  16      396.55      356.50     14.88 o
  -4   2  16      744.68      644.68     17.32 o
  -3   2  16      616.06      601.57     18.87 o
  -2   2  16       85.16       95.24     14.24 o
  -1   2  16     1403.86     1360.15     47.73 o
   0   2  16      269.61      302.62     17.70 o
   1   2  16      846.75      884.52     40.52 o
   2   2  16      167.28      191.57     15.39 o
   3   2  16      683.00      675.81     19.02 o
   4   2  16       54.46       44.70     14.70 o
   5   2  16       67.85       83.69     23.13 o
  -7   3  16        3.85       36.30     13.79 o
  -6   3  16        4.72       25.27     13.16 o
  -5   3  16       57.04       51.78     12.90 o
  -4   3  16       96.66       85.13     12.87 o
  -3   3  16        0.72        8.18     12.69 o
  -2   3  16       11.87       12.15     11.71 o
  -1   3  16       58.42       59.73     12.57 o
   0   3  16        6.16       22.87     12.78 o
   1   3  16        7.87        7.54     13.94 o
   2   3  16        0.30       -3.05     15.92 o
   3   3  16        3.13       13.51     18.58 o
   4   3  16        5.26       14.16     19.34 o
  -7   4  16       66.11       96.33     19.70 o
  -6   4  16       69.09       78.62     13.57 o
  -5   4  16      162.36      154.78     13.38 o
  -4   4  16      302.76      297.19     14.25 o
  -3   4  16      472.47      419.45     13.17 o
  -2   4  16      368.85      337.14     15.31 o
  -1   4  16      139.17      169.47     13.04 o
   0   4  16      876.49      832.29     18.04 o
   1   4  16      161.15      175.77     17.07 o
   2   4  16      208.87      217.49     37.10 o
   3   4  16       81.62       98.55     20.90 o
  -6   5  16        0.71       30.97     13.58 o
  -5   5  16        7.58       28.78     13.63 o
  -4   5  16       34.12       32.37     14.22 o
  -3   5  16       64.52       63.30     12.80 o
  -2   5  16        2.63        7.97     12.35 o
  -1   5  16        8.25       13.75     13.76 o
   0   5  16       13.87       13.43     17.12 o
   1   5  16        0.78      -15.13     18.57 o
   2   5  16        0.08        6.88     19.90 o
  -5   6  16       55.20       71.96     13.90 o
  -4   6  16      131.61      142.47     18.43 o
  -3   6  16      173.07      172.59     16.33 o
  -2   6  16      173.56      145.98     15.66 o
  -1   6  16      162.00      159.07     17.78 o
   0   6  16       59.73      108.98     21.26 o
   1   6  16      239.49      242.40     20.72 o
  -4   7  16        3.02        4.32     13.58 o
  -3   7  16        0.69       12.81     15.19 o
  -2   7  16        7.55       33.80     16.52 o
  -1   7  16        0.64      -12.97     20.23 o
  -1  -8  17        0.53        6.77     12.39 o
   0  -8  17       63.82       64.92     12.41 o
   1  -8  17       75.72       82.04     11.04 o
   2  -8  17        0.82       15.42     10.72 o
   3  -8  17        0.37       -5.52     11.47 o
   4  -8  17        1.85       25.74     11.67 o
  -3  -7  17       67.29       64.73     13.91 o
  -2  -7  17       71.27       85.70     13.79 o
  -1  -7  17       83.67      103.33     11.23 o
   0  -7  17      359.62      308.96     11.34 o
   1  -7  17       71.73       79.53     19.79 o
   2  -7  17       90.93      100.75     10.36 o
   3  -7  17      131.10      130.47     12.32 o
   4  -7  17       30.64       17.05     11.26 o
   5  -7  17       14.28       20.74     10.17 o
  -4  -6  17        0.07       -5.70     13.81 o
  -3  -6  17        3.24       28.66     13.90 o
  -2  -6  17        0.11       26.29     13.36 o
  -1  -6  17       18.85       31.25     12.47 o
   0  -6  17       20.29       31.26     11.55 o
   1  -6  17      123.00      121.32     11.60 o
   2  -6  17       75.59       88.38     10.06 o
   3  -6  17        7.61       26.99     10.68 o
   4  -6  17        0.25       19.30      9.96 o
   5  -6  17        0.16       22.91     10.77 o
  -5  -5  17       98.60       96.00     13.80 o
  -4  -5  17       62.64       61.67     13.76 o
  -3  -5  17      135.71      157.41     12.52 o
  -2  -5  17      161.11      174.01     14.28 o
  -1  -5  17      299.89      327.65     12.43 o
   0  -5  17      164.08      179.58     12.13 o
   1  -5  17      659.76      549.21     20.58 o
   2  -5  17      161.02      150.80     11.61 o
   3  -5  17      153.72      141.04     11.17 o
   4  -5  17      113.82      120.58     10.39 o
   5  -5  17        7.94       11.62      9.90 o
   6  -5  17       34.33       47.95     11.95 o
  -5  -4  17        0.76       14.41     13.69 o
  -4  -4  17        0.81        5.97     11.25 o
  -3  -4  17        1.06       -8.82     13.70 o
  -2  -4  17        0.18        3.18     13.27 o
  -1  -4  17        5.18       21.10     11.90 o
   0  -4  17        1.25       16.42     11.19 o
   1  -4  17      101.32      100.82     10.54 o
   2  -4  17       50.56       41.33     10.73 o
   3  -4  17       11.30       17.94     11.92 o
   4  -4  17       24.83       31.22     10.47 o
   5  -4  17        1.16        9.41     10.49 o
   6  -4  17        7.87       11.49     11.10 o
  -6  -3  17        7.89        6.77     12.69 o
  -5  -3  17      222.79      213.23     28.99 o
  -4  -3  17      283.32      290.57     13.28 o
  -3  -3  17      215.96      247.28     12.44 o
  -2  -3  17      513.72      607.20     14.03 o
  -1  -3  17      390.51      413.40     23.69 o
   0  -3  17      687.92      655.14     21.50 o
   1  -3  17      216.47      208.69     11.30 o
   2  -3  17      784.32      635.44     34.01 o
   3  -3  17      209.75      213.75     12.34 o
   4  -3  17      181.25      165.12     10.74 o
   5  -3  17       50.58       44.44     10.67 o
   6  -3  17        8.85        5.76     11.15 o
  -6  -2  17        3.40       11.38     12.52 o
  -5  -2  17       64.77       60.65     12.31 o
  -4  -2  17       24.80       37.69     12.98 o
  -3  -2  17        0.23       10.82     12.63 o
  -2  -2  17        0.44       12.05     12.40 o
  -1  -2  17        9.77       26.35     12.76 o
   0  -2  17        1.56        9.35     11.33 o
   1  -2  17       14.35       -0.44     11.44 o
   2  -2  17       82.92       44.52     13.26 o
   3  -2  17       13.83       35.82     10.10 o
   4  -2  17        3.77        7.02     10.77 o
   5  -2  17       33.56       34.69     12.09 o
   6  -2  17       12.83       10.95     16.79 o
  -6  -1  17       60.42       65.29     12.70 o
  -5  -1  17       43.68       43.94     12.50 o
  -4  -1  17      512.27      463.70     18.34 o
  -3  -1  17      450.58      500.94     11.92 o
  -2  -1  17      398.81      460.80     13.14 o
  -1  -1  17     1177.25     1298.14     35.77 o
   0  -1  17      777.36      818.37     42.80 o
   1  -1  17      697.01      712.42     49.27 o
   2  -1  17      267.52      260.35     19.92 o
   3  -1  17      559.31      484.17     39.14 o
   4  -1  17      109.70      107.20     12.75 o
   5  -1  17       94.19       92.03     12.24 o
   6  -1  17       14.68       25.15     12.94 o
  -7   0  17        2.64       15.70     12.68 o
  -6   0  17        5.66        1.18     13.05 o
  -5   0  17        8.14       14.00     11.39 o
  -4   0  17       71.15       76.33     11.30 o
  -3   0  17      176.67      163.19     11.07 o
  -2   0  17        0.41       29.47     13.57 o
  -1   0  17        5.20       12.40     13.11 o
   0   0  17       31.13       50.87     13.06 o
   1   0  17        1.04       -0.66     11.49 o
   2   0  17       38.14       41.38     13.22 o
   3   0  17        1.51        7.54     12.43 o
   4   0  17       79.63       73.53     17.03 o
   5   0  17        6.82       18.48     16.34 o
  -7   1  17       38.70       40.86     12.80 o
  -6   1  17      110.25      117.92     13.04 o
  -5   1  17      118.51       94.38     11.53 o
  -4   1  17      177.96      169.05     12.01 o
  -3   1  17      662.90      590.07     13.47 o
  -2   1  17      539.52      557.05     12.78 o
  -1   1  17      393.01      438.58     12.43 o
   0   1  17     1291.89     1374.80     39.78 o
   1   1  17      703.72      722.63     26.40 o
   2   1  17      293.37      349.89     22.95 o
   3   1  17      196.17      227.34     15.95 o
   4   1  17      176.55      167.47     27.83 o
   5   1  17       12.88       23.62     14.67 o
  -7   2  17        4.13       10.03     12.45 o
  -6   2  17        4.32       17.36     11.75 o
  -5   2  17       10.51       -3.18     11.54 o
  -4   2  17        1.27       -1.37     11.34 o
  -3   2  17       10.03       11.42     12.22 o
  -2   2  17      194.50      166.90     15.40 o
  -1   2  17        0.12        6.70     13.10 o
   0   2  17       28.49       31.32     12.33 o
   1   2  17       29.48       45.00     13.98 o
   2   2  17        0.77       14.22     14.02 o
   3   2  17       25.50       46.73     15.95 o
   4   2  17       11.95       37.43     16.85 o
  -6   3  17       24.39       37.40     12.39 o
  -5   3  17      108.56       99.35     12.58 o
  -4   3  17      162.05      135.84     12.44 o
  -3   3  17      283.78      271.05     12.50 o
  -2   3  17      474.96      432.85     16.13 o
  -1   3  17      443.79      453.04     16.05 o
   0   3  17      177.69      196.58     13.13 o
   1   3  17      482.73      452.70     14.88 o
   2   3  17      167.09      176.69     18.12 o
   3   3  17       49.86       35.09     20.05 o
   4   3  17       50.58       68.70     43.36 o
  -6   4  17       10.59        2.13     16.22 o
  -5   4  17       14.75       12.47     13.02 o
  -4   4  17       10.86       -8.05     12.01 o
  -3   4  17        1.75       21.08     13.16 o
  -2   4  17        2.59        3.69     13.19 o
  -1   4  17       49.48       48.49     13.28 o
   0   4  17        0.50       29.96     15.12 o
   1   4  17       20.73       31.20     18.85 o
   2   4  17       13.59       16.97     18.74 o
   3   4  17        3.81       -0.98     18.21 o
  -5   5  17       16.15       16.71     14.03 o
  -4   5  17       47.36       59.32     12.25 o
  -3   5  17      102.89       88.75     13.82 o
  -2   5  17      125.46      106.96     18.70 o
  -1   5  17      153.21      145.44     15.24 o
   0   5  17      161.22      147.82     17.53 o
   1   5  17       27.17       28.37     19.24 o
   2   5  17       40.34       73.16     20.26 o
  -4   6  17       26.33       49.83     14.59 o
  -3   6  17        7.59       35.38     13.68 o
  -2   6  17        1.20       -2.93     13.18 o
  -1   6  17        2.12       36.30     19.18 o
   0   6  17        4.12       19.79     27.90 o
   0  -8  18       25.84       32.50     12.38 o
   1  -8  18        8.16        3.55     11.97 o
   2  -8  18        0.86        9.27     11.01 o
   3  -8  18        2.46        6.28     11.82 o
  -2  -7  18       14.71       20.06     15.25 o
  -1  -7  18        0.06       12.51     12.51 o
   0  -7  18       15.89       25.38     12.01 o
   1  -7  18        0.43       22.02     11.09 o
   2  -7  18        4.76       29.06     12.61 o
   3  -7  18       14.34       29.45     10.84 o
   4  -7  18       20.46       17.66     11.28 o
  -3  -6  18       94.66       98.83     14.57 o
  -2  -6  18       23.76       32.98     13.73 o
  -1  -6  18      279.71      277.10     14.26 o
   0  -6  18      117.68      120.00     12.09 o
   1  -6  18       79.63       79.04     14.14 o
   2  -6  18        9.80       20.18     10.84 o
   3  -6  18       13.81       19.64      9.92 o
   4  -6  18       16.20       22.70     13.52 o
   5  -6  18       11.03       27.98     11.86 o
  -4  -5  18       10.82       -0.39     12.98 o
  -3  -5  18        0.02        1.97     14.17 o
  -2  -5  18        9.55       25.13     13.17 o
  -1  -5  18        7.87       -5.92     12.72 o
   0  -5  18       17.96       30.97     11.74 o
   1  -5  18      116.68      129.07     12.56 o
   2  -5  18        7.14       13.29     10.85 o
   3  -5  18       17.20       42.53      9.93 o
   4  -5  18       83.02       88.45     10.74 o
   5  -5  18       60.44       56.73     11.68 o
  -5  -4  18        8.32       15.93     12.89 o
  -4  -4  18      201.36      209.26     13.72 o
  -3  -4  18       59.75       81.76     12.85 o
  -2  -4  18      252.31      286.74     13.57 o
  -1  -4  18      116.22      147.05     24.20 o
   0  -4  18      636.92      549.51     31.62 o
   1  -4  18      179.84      176.56     11.29 o
   2  -4  18      175.84      179.26     11.63 o
   3  -4  18       13.42       17.83     10.47 o
   4  -4  18       40.35       43.55     10.83 o
   5  -4  18        8.82       34.36     11.22 o
  -5  -3  18        1.14       16.17     14.80 o
  -4  -3  18        2.23       10.61     13.33 o
  -3  -3  18       34.82       25.15     12.92 o
  -2  -3  18        1.70        0.69     12.79 o
  -1  -3  18       80.05       99.86     14.43 o
   0  -3  18       19.84       46.68     13.28 o
   1  -3  18      106.74      134.31     11.31 o
   2  -3  18      220.17      238.29     11.74 o
   3  -3  18       56.93       68.06     11.34 o
   4  -3  18       89.89       76.29     10.93 o
   5  -3  18       87.01       62.50     11.38 o
  -6  -2  18       13.24       16.89     11.68 o
  -5  -2  18       73.38       88.81     12.39 o
  -4  -2  18       71.68       82.73     13.00 o
  -3  -2  18      483.12      486.92     15.64 o
  -2  -2  18      234.76      265.32     13.30 o
  -1  -2  18      318.48      367.70     13.55 o
   0  -2  18      249.75      261.44     14.21 o
   1  -2  18      616.08      553.10     28.52 o
   2  -2  18       93.99      112.78     17.69 o
   3  -2  18      166.25      166.83     11.50 o
   4  -2  18        7.03       20.09     11.02 o
   5  -2  18       16.10       21.31     12.42 o
  -6  -1  18        7.83       13.16     12.31 o
  -5  -1  18        0.65        1.33     12.78 o
  -4  -1  18        3.77        5.64     12.30 o
  -3  -1  18       19.08       31.48     11.80 o
  -2  -1  18       25.46        5.62     11.68 o
  -1  -1  18        0.66        9.41     12.33 o
   0  -1  18      159.25      166.56     12.71 o
   1  -1  18      134.65      165.89     13.79 o
   2  -1  18      132.88      143.78     12.68 o
   3  -1  18      168.23      163.19     15.71 o
   4  -1  18       96.68      107.49     13.28 o
   5  -1  18       53.55       45.83     12.38 o
  -6   0  18        2.61        7.54     13.17 o
  -5   0  18       16.77       31.47     12.79 o
  -4   0  18      129.86      133.21     12.13 o
  -3   0  18      164.54      169.45     11.32 o
  -2   0  18      451.54      447.27     12.63 o
  -1   0  18      334.45      367.27     12.86 o
   0   0  18      175.54      197.46     12.88 o
   1   0  18      166.47      176.58     12.99 o
   2   0  18      163.18      172.21     15.89 o
   3   0  18       14.67       23.42     12.76 o
   4   0  18       48.14       56.11     13.75 o
   5   0  18        0.08       12.31     15.91 o
  -6   1  18        5.51        6.22     12.79 o
  -5   1  18        0.64        7.28     11.89 o
  -4   1  18        0.90        2.98     11.95 o
  -3   1  18        6.98       19.57     11.18 o
  -2   1  18       17.21       26.54     11.87 o
  -1   1  18        6.45       19.41     12.82 o
   0   1  18       11.89       25.35     11.66 o
   1   1  18       88.01      103.33     12.55 o
   2   1  18      101.18      123.29     17.87 o
   3   1  18       44.09       35.51     14.41 o
   4   1  18       74.39       98.57     22.98 o
  -6   2  18       20.05       27.67     12.70 o
  -5   2  18       15.49       18.04     12.21 o
  -4   2  18       12.88       28.04     12.06 o
  -3   2  18      118.19       98.92     12.10 o
  -2   2  18       84.05       91.01     11.36 o
  -1   2  18       94.61       89.90     12.11 o
   0   2  18      105.10       91.84     12.56 o
   1   2  18       42.19       42.60     14.36 o
   2   2  18       16.11       33.47     14.82 o
   3   2  18        4.97       10.44     14.78 o
   4   2  18        0.46       17.94     17.14 o
  -6   3  18       28.58       28.35     12.61 o
  -5   3  18       34.71       37.28     12.73 o
  -4   3  18        4.81       31.01     11.59 o
  -3   3  18       22.07       40.63     18.88 o
  -2   3  18        4.51        2.98     12.13 o
  -1   3  18        0.84        0.61     12.25 o
   0   3  18        6.34        8.50     14.35 o
   1   3  18       20.22       49.44     14.18 o
   2   3  18       10.64       -8.63     16.33 o
   3   3  18       12.21       51.31     20.27 o
  -5   4  18       20.68       31.91     12.44 o
  -4   4  18        8.43       17.06     13.29 o
  -3   4  18        1.91        5.58     12.09 o
  -2   4  18       31.97       69.86     13.21 o
  -1   4  18        3.44        8.52     14.19 o
   0   4  18        0.56       -5.14     14.86 o
   1   4  18        1.56       20.18     16.49 o
   2   4  18        2.63       45.20     19.89 o
  -4   5  18       29.31       34.65     14.13 o
  -3   5  18        5.22       16.16     12.75 o
  -2   5  18       31.82       53.67     14.24 o
  -1   5  18        4.82      -10.47     13.60 o
   0   5  18        0.87       24.26     25.51 o
   1   5  18        7.89       29.55     17.15 o
  -2   6  18        1.88        8.78     14.00 o
  -1  -7  19        4.15       20.57     13.74 o
   0  -7  19        2.05       11.71     15.55 o
   1  -7  19        7.71       19.73     14.82 o
   2  -7  19        1.71       11.64     11.20 o
   3  -7  19       11.10       11.27     11.58 o
  -2  -6  19        1.74       31.72     14.14 o
  -1  -6  19       41.42       47.81     13.02 o
   0  -6  19       18.04       21.53     12.20 o
   1  -6  19      144.11      138.06     11.81 o
   2  -6  19      181.59      183.50     11.59 o
   3  -6  19      264.98      239.41     12.38 o
   4  -6  19      197.69      202.87     19.05 o
  -3  -5  19       56.93       59.89     12.77 o
  -2  -5  19       79.79       91.31     13.57 o
  -1  -5  19        9.17       32.62     13.89 o
   0  -5  19       31.01       55.05     11.26 o
   1  -5  19        0.24       10.48     11.92 o
   2  -5  19        2.00       14.91     11.26 o
   3  -5  19        0.04        4.55     11.59 o
   4  -5  19        7.02       11.45     11.67 o
  -4  -4  19        0.02       -6.87     11.78 o
  -3  -4  19        6.83       11.50     13.15 o
  -2  -4  19       27.77       31.54     18.16 o
  -1  -4  19       23.52       40.58     13.16 o
   0  -4  19       84.64       96.69     11.89 o
   1  -4  19      114.24      131.34     18.10 o
   2  -4  19      254.53      229.17     11.92 o
   3  -4  19      197.81      185.99     10.70 o
   4  -4  19      321.49      279.41     15.49 o
   5  -4  19      159.72      171.82     12.30 o
  -5  -3  19        3.16       29.34     12.87 o
  -4  -3  19       24.95       37.06     15.35 o
  -3  -3  19        4.11       27.31     12.09 o
  -2  -3  19       64.27       78.71     12.71 o
  -1  -3  19       69.95       48.91     15.28 o
   0  -3  19        0.24        8.99     18.19 o
   1  -3  19       25.37       39.92     11.67 o
   2  -3  19       17.24       36.67     11.79 o
   3  -3  19        9.64       20.53     11.74 o
   4  -3  19        3.69        3.50     10.94 o
   5  -3  19        5.67       19.43     12.02 o
  -5  -2  19       46.58       45.59     13.24 o
  -4  -2  19        3.98       31.01     13.08 o
  -3  -2  19        1.09        7.03     17.90 o
  -2  -2  19       23.63       25.12     12.65 o
  -1  -2  19       48.87       52.78     11.94 o
   0  -2  19       94.87      131.24     20.42 o
   1  -2  19       80.22      104.00     11.27 o
   2  -2  19      158.79      153.20     11.92 o
   3  -2  19      135.62      118.50     11.78 o
   4  -2  19      136.76      125.21     11.83 o
   5  -2  19      164.67      154.02     13.00 o
  -5  -1  19       18.85       21.86     11.44 o
  -4  -1  19        0.48       19.32     12.20 o
  -3  -1  19       26.65       23.50     12.14 o
  -2  -1  19        0.85       21.82     11.80 o
  -1  -1  19        9.44       26.44     11.94 o
   0  -1  19        1.46       10.86     13.43 o
   1  -1  19        3.94        6.26     12.73 o
   2  -1  19        2.16       19.12     11.56 o
   3  -1  19       62.81       58.50     14.86 o
   4  -1  19       33.01       47.35     13.65 o
  -5   0  19       66.93       84.05     12.40 o
  -4   0  19       61.44       70.06     11.25 o
  -3   0  19        0.39       21.99     11.26 o
  -2   0  19        2.98       11.93     12.22 o
  -1   0  19       20.88       15.81     12.98 o
   0   0  19       31.45       48.60     13.73 o
   1   0  19      113.93      152.07     15.02 o
   2   0  19       44.01       54.76     13.81 o
   3   0  19       60.16       60.68     14.19 o
   4   0  19       29.21       39.59     14.67 o
  -5   1  19        7.61        7.44     13.14 o
  -4   1  19        0.25       -3.37     12.09 o
  -3   1  19       42.91       55.99     12.07 o
  -2   1  19        0.92       13.07     13.21 o
  -1   1  19       14.02       31.45     13.46 o
   0   1  19        7.60       22.86     12.81 o
   1   1  19       19.27       26.06     12.80 o
   2   1  19        9.97       17.79     13.79 o
   3   1  19       31.96       45.39     15.40 o
   4   1  19       41.87       57.33     30.92 o
  -5   2  19       76.63       64.50     12.55 o
  -4   2  19       62.76       56.14     12.07 o
  -3   2  19       21.78       35.14     12.28 o
  -2   2  19        0.64       26.74     12.38 o
  -1   2  19        0.27       -2.59     11.87 o
   0   2  19        3.88       18.68     13.61 o
   1   2  19        7.49       18.94     13.11 o
   2   2  19       44.02       50.18     15.31 o
   3   2  19       15.55       16.59     18.37 o
  -5   3  19       44.91       42.01     12.23 o
  -4   3  19       41.48       27.12     12.25 o
  -3   3  19       44.66       53.52     13.01 o
  -2   3  19      115.04      130.86     12.43 o
  -1   3  19       43.42       51.83     12.11 o
   0   3  19       15.94       14.75     14.13 o
   1   3  19        9.91       31.22     15.15 o
   2   3  19        8.72       15.11     16.77 o
  -4   4  19       77.63       67.98     13.06 o
  -3   4  19       41.25       46.29     11.65 o
  -2   4  19        3.75        6.70     13.49 o
  -1   4  19        1.33       21.48     14.14 o
   0   4  19        9.39       13.86     14.02 o
   1   4  19        0.39       23.91     19.40 o
  -3   5  19       47.64       43.60     13.19 o
  -2   5  19       66.21       62.18     14.34 o
  -1   5  19       80.45       65.73     13.59 o
  -1  -6  20        6.73        9.44     12.96 o
   0  -6  20       19.98       12.09     13.21 o
   1  -6  20       11.54       27.09     12.77 o
   2  -6  20       66.04       61.02     11.67 o
   3  -6  20       39.41       55.69     12.75 o
  -3  -5  20        4.49        6.56     12.87 o
  -2  -5  20       18.15       42.38     13.94 o
  -1  -5  20       84.10      111.94     12.96 o
   0  -5  20      130.83      155.70     16.04 o
   1  -5  20      235.61      240.53     19.34 o
   2  -5  20      155.08      130.56     11.76 o
   3  -5  20       59.41       49.46     11.43 o
  -3  -4  20        5.71       10.16     12.74 o
  -2  -4  20       27.63       42.70     12.59 o
  -1  -4  20       53.46       75.61     13.38 o
   0  -4  20       64.30       52.64     12.53 o
   1  -4  20       46.11       23.52     11.97 o
   2  -4  20       39.46       54.35     11.43 o
   3  -4  20      111.30      111.78     12.70 o
   4  -4  20       80.98       83.44     11.02 o
  -4  -3  20        4.23       22.91     15.42 o
  -3  -3  20        8.25       29.15     12.71 o
  -2  -3  20       30.04       54.60     13.96 o
  -1  -3  20       17.59       22.15     15.26 o
   0  -3  20      146.44      156.42     12.71 o
   1  -3  20      121.68      143.37     11.74 o
   2  -3  20      290.78      264.13     12.94 o
   3  -3  20       84.29       78.41     11.56 o
   4  -3  20       23.70       46.09     11.20 o
  -4  -2  20       28.06       40.18     12.10 o
  -3  -2  20       82.55       91.10     12.83 o
  -2  -2  20      111.20      139.39     14.68 o
  -1  -2  20       92.64      103.26     12.22 o
   0  -2  20      200.50      207.49     18.36 o
   1  -2  20      129.13      140.05     21.72 o
   2  -2  20       53.09       57.18     12.64 o
   3  -2  20       54.69       45.32     11.71 o
   4  -2  20       93.22       87.49     12.66 o
  -5  -1  20       13.29       18.48     12.45 o
  -4  -1  20       19.42       49.04     11.09 o
  -3  -1  20        2.01       25.76     13.83 o
  -2  -1  20       14.98       24.40     10.87 o
  -1  -1  20       32.33       36.96     12.13 o
   0  -1  20       11.07       30.82     13.49 o
   1  -1  20      113.28      132.57     12.93 o
   2  -1  20       59.83       69.01     13.11 o
   3  -1  20      196.61      219.29     22.02 o
   4  -1  20       19.28       23.63     13.17 o
  -5   0  20       80.63       77.99     12.33 o
  -4   0  20       69.05       57.09     12.08 o
  -3   0  20       95.58      103.11     12.26 o
  -2   0  20      199.19      203.95     19.78 o
  -1   0  20      299.53      312.59     13.75 o
   0   0  20      159.63      176.82     13.29 o
   1   0  20      227.06      224.14     14.19 o
   2   0  20       82.07       72.80     13.06 o
   3   0  20       40.44       34.08     17.12 o
  -5   1  20        1.53       10.21     12.22 o
  -4   1  20       24.69       35.26     11.61 o
  -3   1  20       62.25       56.04     12.35 o
  -2   1  20        7.55       18.33     13.03 o
  -1   1  20       14.26       26.21     13.29 o
   0   1  20        3.60        3.12     11.96 o
   1   1  20        7.61       17.55     13.67 o
   2   1  20       48.94       52.98     13.90 o
   3   1  20       25.34       62.97     16.11 o
  -4   2  20      177.84      181.16     11.76 o
  -3   2  20      105.92      119.97     16.00 o
  -2   2  20      132.31      118.79     12.72 o
  -1   2  20      190.01      216.35     19.75 o
   0   2  20      229.90      244.60     14.46 o
   1   2  20      139.68      151.13     14.77 o
   2   2  20       87.01       89.85     15.80 o
  -4   3  20        1.28        8.64     12.87 o
  -3   3  20       21.82       39.36     13.42 o
  -2   3  20       88.64      105.98     11.93 o
  -1   3  20       17.64       30.31     12.72 o
   0   3  20       11.34        9.20     13.35 o
   1   3  20        0.25       25.10     13.82 o
  -3   4  20      180.33      158.38     13.26 o
  -2   4  20       60.42       54.23     14.25 o
  -1   4  20      100.10       63.23     13.97 o
  -1  -5  21       95.33       83.71     14.24 o
   0  -5  21      141.63      147.23     16.13 o
   1  -5  21      126.47      104.73     13.17 o
   2  -5  21      130.01      132.90     20.24 o
  -2  -4  21        8.45       14.66     15.16 o
  -1  -4  21       20.37       54.06     12.88 o
   0  -4  21       25.45       22.47     12.47 o
   1  -4  21       25.00       27.15     12.39 o
   2  -4  21       54.93       48.04     12.94 o
   3  -4  21       84.52       78.52     11.98 o
  -3  -3  21      124.13      134.35     14.95 o
  -2  -3  21      154.47      193.11     15.43 o
  -1  -3  21      243.01      284.96     15.38 o
   0  -3  21      215.25      276.33     16.73 o
   1  -3  21      245.19      226.50     18.25 o
   2  -3  21      125.35      126.96     12.50 o
   3  -3  21      136.22      126.28     12.03 o
  -3  -2  21        1.54       21.63     14.48 o
  -2  -2  21        2.51       17.17     12.06 o
  -1  -2  21        3.29       17.72     13.18 o
   0  -2  21        4.78        2.33     14.79 o
   1  -2  21       16.41       22.37     16.46 o
   2  -2  21        8.37       30.39     12.25 o
   3  -2  21       39.19       18.23     15.11 o
  -4  -1  21      139.09      131.97     14.90 o
  -3  -1  21      261.06      290.05     11.57 o
  -2  -1  21      283.34      299.99     15.28 o
  -1  -1  21      243.51      282.06     14.88 o
   0  -1  21      288.70      333.94     14.54 o
   1  -1  21      299.67      311.59     14.46 o
   2  -1  21      169.01      168.61     16.75 o
   3  -1  21       57.58       44.52     13.66 o
  -4   0  21       13.74       24.03     12.45 o
  -3   0  21        0.95       13.76     11.67 o
  -2   0  21       15.62        7.86     12.47 o
  -1   0  21        0.02       11.64     16.27 o
   0   0  21        0.36       23.90     12.29 o
   1   0  21        1.16        5.49     13.55 o
   2   0  21        1.58       21.98     13.62 o
  -4   1  21      149.15      136.40     12.70 o
  -3   1  21      219.42      197.63     12.09 o
  -2   1  21      283.27      316.71     17.16 o
  -1   1  21      345.26      407.44     14.19 o
   0   1  21      210.73      254.12     14.84 o
   1   1  21      184.52      185.76     15.02 o
   2   1  21      203.82      201.61     14.67 o
  -3   2  21       32.88       35.51     12.32 o
  -2   2  21        0.21       -6.11     13.09 o
  -1   2  21       15.38       27.76     12.86 o
   0   2  21        2.52       22.34     14.08 o
   1   2  21        3.03       10.74     13.50 o
  -2   3  21      149.65      152.73     16.60 o
  -1   3  21      150.34      177.17     14.75 o
   0  -4  22      115.00      132.01     14.45 o
   1  -4  22      148.60      124.30     13.94 o
  -2  -3  22        0.01       -2.72     16.96 o
  -1  -3  22        1.84       10.75     15.94 o
   0  -3  22        0.81        6.81     13.34 o
   1  -3  22        0.12       18.65     12.36 o
  -2  -2  22      182.67      209.88     13.48 o
  -1  -2  22      353.08      416.28     14.27 o
   0  -2  22      239.34      312.37     17.40 o
   1  -2  22      124.69      118.02     16.84 o
  -2  -1  22        3.55        7.78     12.02 o
  -1  -1  22        0.09      -13.91     12.49 o
   0  -1  22       22.69       48.84     14.60 o
   1  -1  22       13.53       23.02     13.23 o
  -2   0  22      197.34      238.68     14.18 o
  -1   0  22      174.13      191.24     14.54 o
   0   0  22      340.29      421.10     17.83 o
   1   0  22      149.84      152.59     13.54 o
  -2   1  22        6.30       20.44     12.70 o
  -1   1  22        3.98       12.69     11.91 o
   0   1  22        1.09       15.75     14.33 o
 
